# Supplementary material for: Nitrate enhances the secondary growth of storage roots in Panax ginseng
Source: J Ginseng Res. 2022 Jun 2;47(3):469–78. doi: 10.1016/j.jgr.2022.05.009 (PMC10214138; doi:10.1016/j.jgr.2022.05.009)
Supplement: Multimedia component 1 [file mmc1.xlsx]

## Sheet: SupplementaryTable1
Supplementary Table S1. Summary of RNA-Seq used in the study
Sample ID	NCBI SRA accession no.	No. of raw reads	%Q30	No.of trimmed reads	No. of mapped reads	Mapping rate (%)
Con_1	SRX13509121	108339410	94.06%	107652238	107652238	0.993657
Con_4	SRX13509122	81176418	93.70%	72940598	72940598	0.898544
Con_5	SRX13509123	92700174	93.59%	85418278	85418278	0.921447
KNO3_2	SRX13509124	75169486	93.57%	65364332	65364332	0.869559
KNO3_3	SRX13509125	69686692	93.20%	64221276	64221276	0.921572
KNO3_5	SRX13509126	66266126	93.25%	58555600	58555600	0.883643

## Sheet: SupplementaryTable2
Supplementary Table S2. Summary of genes identified by GSEA analysis
GO term	Gene ID	Gene name	Homologous TAIR gene ID (v10)	Rank in gene list (GSEA)	Rank metric score (GSEA)	Running enrichment score (ES)	Core enrichment (Yes or No)	Expression value (TPM)						Differential expression (KNO3/Con)		DEG
								Con_1	Con_4	Con_5	KNO3_2	KNO3_3	KNO3_5	Log2 Fold-change	q-value	(q < 0.05)
Nitrate_assimilation	Pg_S2456.8	AT1G32450	NRT1.5	22	3.50909	0.0519736	Yes	2.104	2.116	1.727	0.343	0.303	0.396	-2.46973	1.36568e-14	O
	Pg_S3498.8	AT1G08090	ATNRT2:1, NRT2, NRT2;1AT, ACH1, LIN1, ATNRT2.1, NRT2.1, NRT2:1	34	3.30975	0.101211	Yes	4.553	3.862	4.341	1.007	0.626	0.762	-2.37665	1.01755e-22	O
	Pg_S0368.9	AT1G32450	NRT1.5	132	2.6011	0.137945	Yes	0.608	0.888	0.722	0.16	0.212	0.051	-2.3407	1.16763e-05	O
	Pg_S1135.6	AT5G60770	ATNRT2.4, NRT2.4	168	2.44207	0.173678	Yes	9.087	9.53	8.299	3.455	3.118	2.123	-1.61152	3.45694e-18	O
	Pg_S3726.7	AT1G08090	ATNRT2:1, NRT2, NRT2;1AT, ACH1, LIN1, ATNRT2.1, NRT2.1, NRT2:1	317	2.06916	0.201327	Yes	0.552	0.738	0.887	0.252	0.091	0	-2.662	1.41355e-05	O
	Pg_S0857.28	AT1G32450	NRT1.5	390	1.95843	0.229008	Yes	1.243	1.357	1.051	0.549	0.283	0.122	-1.90951	4.55768e-05	O
	Pg_S1316.16	AT5G60770	ATNRT2.4, NRT2.4	406	1.93429	0.257593	Yes	2.646	3.064	2.184	1.304	1.221	0.965	-1.13188	7.58841e-05	O
	Pg_S1533.14	AT1G12940	ATNRT2.5, NRT2.5	504	1.84578	0.283034	Yes	0.982	1.267	0.987	0.332	0.585	0.396	-1.24781	0.00589093	O
	Pg_S3574.1	AT2G26690		559	1.78683	0.308549	Yes	1.402	1.447	1.481	0.561	0.666	0.823	-1.07749	0.00111942	O
	Pg_S3346.21	AT1G69850	ATNRT1:2, NTL1, NRT1:2	585	1.75944	0.334298	Yes	5.89	7.195	5.923	3.398	3.098	2.031	-1.11572	2.74786e-05	O
	Pg_S1885.19	AT5G50200	WR3, ATNRT3.1, NRT3.1	900	1.54815	0.350473	Yes	19.053	20.597	15.894	11.19	9.284	8.806	-0.885615	3.30138e-05	O
	Pg_S1885.20	AT5G50200	WR3, ATNRT3.1, NRT3.1	901	1.54815	0.373618	Yes	19.053	20.597	15.894	11.19	9.284	8.806	-0.885615	3.30138e-05	O
	Pg_S5533.5	AT1G69850	ATNRT1:2, NTL1, NRT1:2	1037	1.48008	0.392749	Yes	2.786	5.588	3.994	1.773	1.584	1.371	-1.32353	0.00364216	O
	Pg_S8663.3	AT3G21670		1513	1.31674	0.401889	Yes	29.431	28.241	31.341	16.865	17.67	17.368	-0.759205	7.86095e-11	O
	Pg_S1735.4	AT4G16360		2444	1.11436	0.397902	Yes	2.608	2.215	1.764	1.35	1.302	1.534	-0.654049		X
	Pg_S2241.10	AT3G21670		2458	1.11259	0.414247	Yes	14.669	14.849	14.231	8.913	9.728	9.182	-0.635358	6.91359e-08	O
	Pg_S4831.5	AT5G37600	ATGSR1, GLN1;1, GSR 1, ATGLN1;1	2839	1.05307	0.421554	Yes	54.309	55.084	56.302	33.948	36.067	38.027	-0.593117	8.10256e-07	O
	Pg_S6956.4	AT5G37600	ATGSR1, GLN1;1, GSR 1, ATGLN1;1	3206	0.997843	0.428347	Yes	0.467	0.728	0.484	0.114	0.283	0.406	-1.06413		X
	Pg_S2464.22	AT4G16360		4052	0.904159	0.423104	Yes	4.104	4.64	3.281	2.883	2.402	3.057	-0.527572		X
	Pg_S0164.27	AT2G26690		4705	0.842923	0.421231	Yes	5.32	5.209	5.109	4.291	3.29	3.545	-0.475516	0.0289841	O
	Pg_S3582.17	AT4G28600	NPGR2	4919	0.828941	0.428896	Yes	17.025	16.555	18.508	12.529	12.322	12.422	-0.464686	0.0002964	O
	Pg_S2679.2	AT4G24020	NLP7	4966	0.825482	0.440216	Yes	1.328	1.078	1.344	0.492	0.928	1.016	-0.622376		X
	Pg_S6223.2	AT5G50200	WR3, ATNRT3.1, NRT3.1	5006	0.822839	0.451651	Yes	137.216	136.354	117.484	115.55	72.992	83.387	-0.487495	0.0136133	O
	Pg_S1726.4	AT4G16360		5037	0.818893	0.463228	Yes	13.135	13.741	14.359	8.719	9.738	11.172	-0.448157	0.0218163	O
	Pg_S1108.21	AT4G16360		5828	0.758299	0.457026	Yes	11.088	11.496	11.918	8.158	7.892	9.365	-0.412136	0.0454122	O
	Pg_S0052.28	AT1G69870	NRT1.7	5995	0.745222	0.464482	Yes	5.609	7.125	6.023	4.954	4.783	4.154	-0.406526	0.0362863	O
	Pg_S7397.5	AT3G45660		6885	0.689491	0.455053	Yes	11.443	13.372	12.293	9.886	8.305	9.923	-0.374315	0.0377554	O
	Pg_S4115.4	AT1G37130	NIA2, B29, NIA21, CHL3, NR, NR2, ATNR2	7405	0.657865	0.453367	Yes	7.161	6.906	8.582	5.526	5.823	6.033	-0.362982	0.0256491	O
	Pg_S1518.45	AT1G69850	ATNRT1:2, NTL1, NRT1:2	7406	0.657686	0.463199	Yes	1.113	1.108	1.371	1.098	0.928	0.721	-0.38693		X
	Pg_S2983.1	AT5G37600	ATGSR1, GLN1;1, GSR 1, ATGLN1;1	7587	0.647845	0.468888	Yes	138.983	147.191	146.129	123.536	105.819	103.772	-0.351908	0.00971159	O
	Pg_S2719.3	AT1G32450	NRT1.5	7783	0.63748	0.47409	Yes	3.244	3.493	3.034	3.307	1.201	1.981	-0.59051		X
	Pg_S2057.18	AT3G01090	AKIN10, KIN10	7796	0.636717	0.483343	Yes	3.506	3.732	3.875	2.334	1.968	3.677	-0.477968		X
Auxin-activated signaling pathway	Pg_S4258.6	AT2G01200	IAA32	45058	-3.28984	0.00157192	Yes	1.393	2.465	1.737	10.973	9.062	12.117	2.60085	5.9096e-14	O
	Pg_S0724.50	AT3G16500	PAP1, IAA26	45021	-3.01981	-0.00776583	Yes	1.346	1.427	0.85	5.32	5.591	5.383	2.20429	7.29966e-14	O
	Pg_S0164.12	AT2G26700	PID2	44966	-2.67995	-0.0158666	Yes	0.112	0.2	0.265	0.995	0.787	0.792	2.14539	2.69594e-05	O
	Pg_S0260.5	AT1G19440	KCS4	44965	-2.6742	-0.0241318	Yes	5.759	6.945	7.019	25.286	22.221	17.571	1.76243	5.74563e-18	O
	Pg_S3831.3	AT3G14370	WAG2	44929	-2.5386	-0.0315933	Yes	0.963	0.908	0.951	3.124	2.594	2.925	1.62672	4.3553e-10	O
	Pg_S0431.56	AT3G03660	WOX11	44898	-2.41301	-0.0387489	Yes	0.299	0.369	0.393	1.362	1.544	0.934	1.85568		X
	Pg_S1420.3	AT2G34650	PID, ABR	44739	-1.99194	-0.0426429	Yes	0.318	0.16	0.137	0.584	0.767	0.65	1.70206		X
	Pg_S1069.7	AT2G01200	IAA32	44532	-1.68505	-0.0661686	Yes	4.955	5.279	4.853	11.362	8.134	10.929	1.05156	0.00016249	O
	Pg_S0423.33	AT5G45550		44456	-1.61187	-0.0798702	Yes	1.197	1.457	1.7	3.433	2.916	5.2	1.43647	3.17156e-05	O
	Pg_S2438.10	AT2G21050	LAX2	44376	-1.54483	-0.0926855	Yes	3.983	3.054	3.153	7.231	5.55	6.521	0.930149	5.85654e-06	O
	Pg_S2917.10	AT1G04550	IAA12, BDL	44286	-1.48959	-0.0954514	Yes	19.296	19.709	16.324	33.559	33.665	35.061	0.910546	6.47873e-12	O
	Pg_S0326.7	AT2G26700	PID2	44129	-1.3843	-0.114326	Yes	0.112	0.05	0.091	0.458	0.706	0.223	2.45476		X
	Pg_S0988.10	AT1G04250	AXR3, IAA17	43492	-1.12872	-0.111843	Yes	8.844	8.153	7.888	13.799	10.616	14.981	0.689236	0.00365623	O
	Pg_S7857.3	AT5G45550		43423	-1.11061	-0.113797	Yes	0.598	0	0	2.735	2.927	0.528	3.1291	9.16069e-05	O
	Pg_S0222.2	AT3G16500	PAP1, IAA26	43206	-1.05803	-0.119062	Yes	20.287	20.826	20.483	33.639	29.78	31.242	0.64358	6.41914e-07	O
	Pg_S5065.1	AT2G38120	AUX1, WAV5, PIR1, MAP1	43125	-1.03838	-0.127039	Yes	3.684	3.762	2.833	6.51	4.026	5.921	0.696063	0.00648244	O
	Pg_S0213.62	AT1G04250	AXR3, IAA17	43101	-1.0334	-0.129725	Yes	18.904	21.515	19.276	31.179	28.317	31.303	0.644698	8.99472e-05	O
	Pg_S5403.6	AT3G16500	PAP1, IAA26	43066	-1.02307	-0.13533	Yes	7.451	6.347	7.961	10.092	9.678	13.184	0.615782	0.00499989	O
	Pg_S0731.14	AT3G20630	UBP14, TTN6, ATUBP14, PER1	43037	-1.01712	-0.137857	Yes	1.159	0.848	1.261	1.293	2.795	2.143	0.931056		X
	Pg_S7065.7	AT4G35987		43017	-1.01117	-0.140567	Yes	1.571	1.537	1.892	2.117	2.462	2.956	0.591679		X
	Pg_S0319.7	AT1G14350	FLP, MYB124	43009	-1.00949	-0.143529	Yes	2.412	3.233	3.437	4.874	5.268	3.535	0.59067		X
	Pg_S4667.2	AT3G14370	WAG2	42931	-0.995964	-0.144913	Yes	3.048	5.359	3.875	6.716	6.398	6.592	0.718527	0.00353013	O
	Pg_S0795.11	AT3G16500	PAP1, IAA26	42473	-0.916166	-0.146451	Yes	6.759	5.948	5.658	8.593	8.739	9.273	0.553557	0.00274779	O
	Pg_S0992.43	AT1G19440	KCS4	42174	-0.86534	-0.159168	Yes	55.028	58.747	56.494	90.664	78.976	71.9	0.524878	8.04596e-05	O
	Pg_S4465.2	AT3G20630	UBP14, TTN6, ATUBP14, PER1	41998	-0.842487	-0.163266	Yes	2.477	1.676	1.59	2.128	3.401	3.159	0.59722		X
	Pg_S0091.2	AT1G14210		41977	-0.839287	-0.168036	Yes	20222	23772	18563	34093.7	27478	26223	0.522547	0.00164926	O
	Pg_S2281.6	AT1G14210		41876	-0.827253	-0.168379	Yes	15792.5	19228.4	15389.9	27222.5	22174.3	21002.1	0.514863	0.0018521	O
	Pg_S1493.5	AT1G71090		41853	-0.824742	-0.170436	Yes	0.748	1.477	0.311	1.476	1.383	2.102	0.968076		X
	Pg_S0273.13	AT5G03280	EIN2, PIR2, CKR1, ERA3, ORE3, ORE2, ATEIN2	41718	-0.809443	-0.175032	Yes	1.758	1.457	0	2.632	1.776	4.581	1.48334		X
	Pg_S2763.11	AT1G75500	WAT1	41660	-0.803217	-0.176248	Yes	0	0	0	0.767	0	0.823	#NUM!		X
	Pg_S2345.3	AT1G56010	NAC1, ANAC022	41631	-0.80041	-0.178097	Yes	0.383	0.19	0.32	1.156	0.454	0.477	1.2247		X
	Pg_S2925.7	AT1G14210		41614	-0.798326	-0.180206	Yes	15610.4	19125.6	14570.1	26328.2	21001.8	20712.5	0.497816	0.00382192	O
	Pg_S2569.1	AT1G69588	CLE45	41353	-0.768993	-0.186575	Yes	0	0	0	1.053	0	3.311	#NUM!		X
	Pg_S2777.2	AT1G14210		41255	-0.757346	-0.186769	Yes	22716.7	26184.8	21878.8	37407.1	29974.7	28668.1	0.470485	0.00336015	O
	Pg_S3440.3	AT3G53480	PIS1, PDR9, ATPDR9, ABCG37	41243	-0.75637	-0.188858	Yes	5.067	4.9	3.83	3.81	10.253	10.279	0.848128	0.0270242	O
	Pg_S2207.39	AT1G75500	WAT1	41240	-0.756202	-0.191145	Yes	35.91	38.19	36.605	51.453	54.716	43.989	0.469292	0.00140663	O
	Pg_S2286.4	AT5G03280	EIN2, PIR2, CKR1, ERA3, ORE3, ORE2, ATEIN2	41141	-0.744974	-0.193603	Yes	0.729	1.118	1.024	0.812	2.382	1.94	0.83853		X
	Pg_S0400.7	AT4G35020	RAC3	40834	-0.717415	-0.198142	Yes	17.427	16.166	12.933	21.27	18.306	22.538	0.446493	0.0406932	O
	Pg_S6421.1	AT1G73590	PIN1, ATPIN1	40748	-0.708982	-0.202875	Yes	9.274	9.789	8.793	12.895	11.958	12.208	0.431901	0.00266096	O
	Pg_S0266.26	AT5G20730	NPH4, MSG1, IAA21, ARF7, TIR5, BIP	40425	-0.680352	-0.210779	Yes	3.048	2.305	3.034	2.517	5.015	4.845	0.571982	0.0455582	O
	Pg_S2572.1	AT4G29080	PAP2, IAA27	40232	-0.663389	-0.219048	Yes	93.238	99.012	84.032	132.095	117.051	111.664	0.405596	0.00339719	O
	Pg_S0818.8	AT5G45550		40205	-0.66054	-0.22051	Yes	30.553	32.252	35.975	40.687	46.35	41.815	0.412608	0.00526056	O
	Pg_S6164.4	AT4G29080	PAP2, IAA27	40180	-0.658129	-0.224066	Yes	142.732	164.485	142.336	215.608	189.154	181.075	0.405239	0.0039755	O
	Pg_S6440.2	AT5G57390	AIL5, CHO1, EMK	40139	-0.655412	-0.225198	Yes	1.87	1.746	2.349	1.327	4.148	5.251	0.846518		X
	Pg_S2763.12	AT1G75500	WAT1	39792	-0.628714	-0.221438	Yes	49.466	49.396	50.754	70.206	64.585	57.863	0.387515	0.00411215	O
	Pg_S2392.1	AT2G34650	PID, ABR	39054	-0.576257	-0.22944	Yes	4.273	4.051	5.21	6.362	5.904	4.794	0.334029		X
Brassinosteroid homeostasis	Pg_S0327.10	AT3G30180	CYP85A2, BR6OX2	7	3.78311	0.087918	Yes	0.402	0.339	0.32	0.046	0.05	0.051	-2.85154		X
	Pg_S2614.4	AT1G19630	CYP722A1	49	3.17814	0.160998	Yes	0.346	0.509	0.457	0.057	0.05	0.102	-2.65019		X
	Pg_S5185.6	AT2G26710	BAS1, CYP734A1, CYP72B1	591	1.75576	0.189872	Yes	3.814	4.231	4.012	1.911	1.675	2.204	-1.03674	7.25697e-06	O
	Pg_S7666.4	AT5G05690	CPD, CYP90A, CYP90, CBB3, DWF3, CYP90A1	875	1.55643	0.219829	Yes	0.851	1.108	0.941	0.584	0.262	0.396	-1.22339		X
	Pg_S2225.13	AT2G32440	KAO2	1150	1.43121	0.247071	Yes	21.624	20.667	18.408	11.018	11.706	10.959	-0.82688	6.79338e-10	O
	Pg_S0326.14	AT2G26710	BAS1, CYP734A1, CYP72B1	1523	1.31311	0.269389	Yes	2.178	1.846	2.084	0.755	1.322	1.229	-0.87834	0.00620051	O
	Pg_S5802.7	AT2G26710	BAS1, CYP734A1, CYP72B1	1990	1.20173	0.287029	Yes	1.103	0.649	1.097	0.24	0.424	0.599	-1.12943	0.0235773	O
	Pg_S5069.6	AT3G13730	CYP90D1	2083	1.18457	0.312566	Yes	2.908	2.764	2.906	1.991	1.534	1.767	-0.684821	0.0130705	O
	Pg_S1906.5	AT2G26710	BAS1, CYP734A1, CYP72B1	2351	1.1276	0.332894	Yes	4.861	5.069	5.082	2.666	3.815	3.006	-0.642175	0.00184631	O
	Pg_S1202.3	AT1G12740	CYP87A2	2533	1.09974	0.354482	Yes	1.122	1.108	0.612	0.481	0.515	0.548	-0.880234		X
	Pg_S7566.1	AT3G50660	DWF4, CYP90B1, CLM, SNP2, SAV1, PSC1	2679	1.0754	0.376302	Yes	0.458	0.279	0.594	0.263	0.081	0.183	-1.33664		X
	Pg_S1715.11	AT4G36380	ROT3	2785	1.06037	0.398659	Yes	6.17	7.444	7.147	5.114	4.299	4.083	-0.591458	0.00275557	O
	Pg_S3386.25	AT2G32440	KAO2	4935	0.827982	0.370265	Yes	1.664	1.946	1.59	0.824	1.292	1.432	-0.551506		X
	Pg_S0164.6	AT2G26710	BAS1, CYP734A1, CYP72B1	5119	0.811928	0.385108	Yes	2.347	2.784	2.879	1.59	1.927	2.255	-0.472731		X
	Pg_S5185.7	AT2G26710	BAS1, CYP734A1, CYP72B1	5367	0.789354	0.398005	Yes	1.552	1.627	1.938	0.95	1.413	1.351	-0.462324		X
	Pg_S3862.5	AT2G26710	BAS1, CYP734A1, CYP72B1	5941	0.749438	0.402742	Yes	6.703	7.754	7.787	6.041	5.752	4.652	-0.406577	0.0489427	O
Jasmonic acid mediated signaling pathway	Pg_S4055.6	AT3G23240	ERF1, ATERF1	45057	-3.25688	0.0015813	Yes	3.3	3.353	2.13	25.412	16.146	19.674	2.82673	7.95685e-28	O
	Pg_S2262.3	AT5G47220	ATERF2, ATERF2, ERF2	45056	-3.2536	-0.0257345	Yes	1.01	1.547	1.024	5.664	6.469	6.673	2.44082	3.9307e-15	O
	Pg_S3048.22	AT3G23240	ERF1, ATERF1	45048	-3.16279	-0.0528669	Yes	7.002	8.372	8.592	40.71	30.426	35.346	2.19469	3.63112e-33	O
	Pg_S0575.7	AT3G23240	ERF1, ATERF1	44827	-2.19497	-0.0744944	Yes	1.664	4.241	2.038	12.094	8.689	9.72	2.00666	1.18069e-08	O
	Pg_S0431.70	AT3G03760	LBD20	44757	-2.03004	-0.0913672	Yes	0.486	0.529	0.448	1.167	1.372	0.924	1.24309		X
	Pg_S5075.11	AT5G47220	ATERF2, ATERF2, ERF2	44740	-1.99249	-0.108037	Yes	17.342	18.361	13.692	42.38	33.645	38.819	1.24992	2.93877e-14	O
	Pg_S4369.16	AT5G47220	ATERF2, ATERF2, ERF2	44581	-1.74622	-0.12123	Yes	17.829	17.374	14.642	40.149	29.588	33.609	1.0849	3.39843e-10	O
	Pg_S4189.2	AT2G39940	COI1	44552	-1.70558	-0.135252	Yes	67.537	73.506	71.831	161.454	144.076	127.762	1.04524	1.25323e-17	O
	Pg_S6008.8	AT3G50660	DWF4, CYP90B1, CLM, SNP2, SAV1, PSC1	44541	-1.69532	-0.149334	Yes	1.655	1.527	1.855	2.815	3.683	3.707	1.03676	4.41915e-05	O
	Pg_S3699.5	AT1G28480	GRX480, roxy19	44518	-1.67264	-0.163063	Yes	18.81	11.197	12.247	33.97	28.357	32.278	1.21235	1.51719e-07	O
	Pg_S1671.54	AT3G17860	JAZ3, JAI3, TIFY6B	44204	-1.42657	-0.170121	Yes	58.02	67.987	70.03	125.653	118.696	108.21	0.886474	1.48857e-10	O
	Pg_S8361.2	AT2G02990	RNS1, ATRNS1	44165	-1.40275	-0.18124	Yes	51.074	70.941	51.677	151.82	102.247	96.439	1.04061	4.93573e-07	O
	Pg_S1067.30	AT2G39940	COI1	43981	-1.3039	-0.18893	Yes	45.352	50.973	51.65	95.561	83.588	73.23	0.790776	4.28832e-09	O
	Pg_S0458.14	AT1G28480	GRX480, roxy19	43979	-1.30352	-0.199843	Yes	22.943	19.739	15.245	37.186	31.193	30.43	0.833341	0.000217471	O
	Pg_S7538.1	AT5G47220	ATERF2, ATERF2, ERF2	43752	-1.21356	-0.205743	Yes	1.515	0.669	2.139	6.751	2.694	4.967	1.74819	0.000193543	O
	Pg_S6301.2	AT5G26170	WRKY50, ATWRKY50	43302	-1.07758	-0.205923	Yes	0.271	0.689	0.576	1.007	0.979	0.863	0.891277		X
	Pg_S1819.12	AT2G40330	PYL6, RCAR9	42685	-0.946221	-0.201243	Yes	8.723	8.532	7.732	15.584	9.536	13.255	0.656726	0.0304887	O
	Pg_S5623.6	AT3G17860	JAZ3, JAI3, TIFY6B	42420	-0.904913	-0.2033	Yes	192.431	194.981	185.659	289.853	262.812	273.675	0.552457	1.19451e-06	O
	Pg_S5180.8	AT4G02570	CUL1	42417	-0.904318	-0.210845	Yes	1.346	1.746	1.993	2.105	3.532	6.602	1.26717		X
	Pg_S6262.4	AT3G50660	DWF4, CYP90B1, CLM, SNP2, SAV1, PSC1	42194	-0.868726	-0.213486	Yes	6.068	4.94	4.186	7.998	6.872	6.714	0.520253	0.0154321	O
	Pg_S1615.29	AT5G26170	WRKY50, ATWRKY50	42074	-0.853226	-0.218122	Yes	0	0.21	0.722	1.03	1.272	0.538	1.60749		X
	Pg_S1176.5	AT1G32230	RCD1, CEO, CEO1, ATP8, AtRCD1	42032	-0.847313	-0.224365	Yes	80.822	71.999	79.901	103.033	114.518	110.14	0.512357	1.22831e-05	O
	Pg_S4344.5	AT1G32230	RCD1, CEO, CEO1, ATP8, AtRCD1	41281	-0.760453	-0.221293	Yes	48.708	42.601	44.822	60.389	65.201	59.377	0.461013	0.00015682	O
	Pg_S4379.12	AT1G15750	WSIP1, TPL	41083	-0.740084	-0.223284	Yes	0.337	0.728	0.612	0.297	2.028	4.571	2.03988		X
	Pg_S0110.1	AT1G15750	WSIP1, TPL	40199	-0.660123	-0.233684	Yes	1.084	0.319	0.877	1.144	1.736	0.975	0.757697		X
	Pg_S1059.14	AT2G39260		40077	-0.64957	-0.247554	Yes	12.425	12.254	14.176	15.423	18.134	16.901	0.39427	0.00398733	O
	Pg_S1806.9	AT3G11910	UBP13	39976	-0.642272	-0.250775	Yes	8.293	5.369	7.805	8.524	8.093	11.477	0.388141		X
	Pg_S0029.5	AT3G11910	UBP13	39614	-0.616062	-0.258686	Yes	1.178	1.178	1.17	0.915	2.311	2.143	0.606621		X
	Pg_S2121.7	AT4G11260	ATSGT1B, ETA3, RPR1, EDM1, SGT1B	39556	-0.611269	-0.262584	Yes	51.896	47.65	48.862	64.829	64.071	60.849	0.377133	0.0024055	O
	Pg_S0497.11	AT5G60410	ATSIZ1, SIZ1	39364	-0.598249	-0.263457	Yes	1.935	1.696	0.868	2.06	2.049	2.143	0.474713		X
	Pg_S3286.1	AT2G40330	PYL6, RCAR9	39162	-0.58354	-0.263999	Yes	7.124	5.888	5.1	10.973	7.881	5.871	0.449025		X
	Pg_S1794.11	AT1G17440	EER4, TAF12B	38988	-0.57225	-0.265041	Yes	19.549	16.655	21.908	25.732	25.158	22.243	0.354344	0.0347106	O
	Pg_S1104.18	AT4G11260	ATSGT1B, ETA3, RPR1, EDM1, SGT1B	38951	-0.569432	-0.269038	Yes	67.397	66.181	64.098	88.536	77.977	81.975	0.352941	0.00613101	O
	Pg_S3112.24	AT5G60410	ATSIZ1, SIZ1	38829	-0.560952	-0.27112	Yes	8.461	7.734	8.665	8.558	11.565	11.02	0.340471	0.0484056	O
	Pg_S3842.2	AT5G47010	UPF1, LBA1, ATUPF1	38735	-0.555052	-0.273753	Yes	9.77	8.582	10.081	9.531	13.876	12.127	0.321634		X
	Pg_S2734.9	AT2G02990	RNS1, ATRNS1	38599	-0.54597	-0.275402	Yes	388.461	508.553	417.548	666.354	508.126	462.357	0.316328		X
	Pg_S0252.34	AT1G19180	JAZ1, TIFY10A	38409	-0.535667	-0.275772	Yes	2.861	3.094	2.55	3.764	3.552	3.23	0.310313		X
	Pg_S0302.21	AT2G46370	JAR1	38317	-0.53038	-0.278239	Yes	7.442	6.666	6.901	8.833	8.265	8.897	0.320926	0.0494237	O
	Pg_S5180.6	AT4G02570	CUL1	38308	-0.529813	-0.282509	Yes	8.255	7.275	6.736	8.364	8.83	10.35	0.306896		X
	Pg_S6412.2	AT5G41315	GL3, MYC6.2	38001	-0.512951	-0.280138	Yes	7.077	7.045	7.55	9.703	9.103	7.821	0.297058		X
	Pg_S1452.3	AT5G47010	UPF1, LBA1, ATUPF1	37964	-0.510154	-0.283639	Yes	1.982	0.948	0.823	0.881	2.321	3.626	0.863419		X
	Pg_S1059.11	AT3G11670	DGD1	37840	-0.503438	-0.285178	Yes	32.422	31.214	35.18	41.202	40.82	38.921	0.309464	0.0155929	O
	Pg_S1868.1	AT1G79380		37768	-0.499081	-0.287819	Yes	0.841	0.459	0.804	1.041	0.565	1.554	0.58679		X
	Pg_S5278.5	AT1G17440	EER4, TAF12B	37335	-0.476067	-0.282385	Yes	17.847	15.697	18.645	20.79	22.232	20.151	0.29347	0.045514	O
	Pg_S1267.1	AT5G47010	UPF1, LBA1, ATUPF1	37202	-0.468485	-0.283438	Yes	2.524	2.245	2.258	1.476	4.682	3.87	0.513053		X
	Pg_S0916.7	AT5G64810	WRKY51, ATWRKY51	37147	-0.465892	-0.286165	Yes	0.178	0.409	0.457	0.652	0.323	0.508	0.506397		X
	Pg_S0318.30	AT3G26090	RGS1, ATRGS1	37125	-0.464737	-0.289605	Yes	3.366	3.892	3.83	3.741	4.158	5.505	0.273664		X
	Pg_S1389.16	AT3G50660	DWF4, CYP90B1, CLM, SNP2, SAV1, PSC1	37033	-0.459744	-0.291476	Yes	3.646	3.193	3.007	4.497	3.29	4.053	0.266059		X
	Pg_S4695.8	AT5G60410	ATSIZ1, SIZ1	36838	-0.450383	-0.291012	Yes	9.667	7.235	9.231	8.707	12.392	10.208	0.260613		X
	Pg_S3778.2	AT3G17860	JAZ3, JAI3, TIFY6B	36577	-0.43755	-0.288999	Yes	12.247	9.48	11.708	14.302	13.815	11.731	0.253148		X
	Pg_S0536.24	AT3G56400	WRKY70, ATWRKY70	36375	-0.428265	-0.288193	Yes	12.051	10.129	12.311	10.755	15.4	14.798	0.247749		X
	Pg_S0143.3	AT5G47010	UPF1, LBA1, ATUPF1	36008	-0.409685	-0.283634	Yes	1.197	0.938	1.344	1.133	1.494	1.473	0.236951		X
	Pg_S2783.13	AT4G34460	AGB1, ELK4, ATAGB1	35982	-0.408614	-0.286514	Yes	2.552	2.505	6.489	8.844	2.997	6.094	0.635385		X
	Pg_S0247.14	AT5G11270	OCP3	35833	-0.400993	-0.286645	Yes	5.703	5.798	6.471	7.918	5.52	7.668	0.231902		X
	Pg_S2920.8	AT1G19180	TIFY10A	35345	-0.379823	-0.279163	Yes	4.544	3.812	3.583	4.783	4.904	4.215	0.21961		X
	Pg_S3085.13	AT5G60410	ATSIZ1, SIZ1	35201	-0.373441	-0.282329	Yes	0.486	0.18	0.457	0.435	1.282	0.223	0.788699		X
	Pg_S7123.4	AT1G42540	ATGLR3.3, GLR3.3	35138	-0.370963	-0.28408	Yes	4.787	5.538	5.036	7.826	3.219	8.755	0.366228		X
	Pg_S1171.13	AT3G26090	RGS1, ATRGS1	34995	-0.364238	-0.284029	Yes	4.459	4.82	3.811	4.828	4.652	5.667	0.210567		X
	Pg_S3974.2	AT5G47010	UPF1, LBA1, ATUPF1	34900	-0.360062	-0.288052	Yes	8.704	6.626	6.846	3.822	12.544	12.991	0.404705		X
	Pg_S0442.27	AT4G28910	NINJA	34871	-0.358859	-0.290449	Yes	28.477	32.632	34.686	39.852	37.016	33.741	0.207447		X
	Pg_S0939.10	AT2G02990	RNS1, ATRNS1	34759	-0.354181	-0.293983	Yes	1207.64	1316.39	1198.42	1644.23	1365.04	1280.75	0.204733		X
Ethylene biosynthetic process	Pg_S4686.8	AT3G56860	UBA2A	40002	-0.643934	-0.329533	Yes	34.339	35.685	34.485	49.085	45.563	40.759	0.396393	0.00364208	O
	Pg_S0912.10	AT3G15010		40621	-0.696376	-0.325496	Yes	40.519	45.924	44.073	65.641	54.877	52.236	0.428022	0.00394556	O
	Pg_S2867.7	AT1G31340	RUB1, NEDD8, ATRUB1	40699	-0.704084	-0.30926	Yes	3.525	5.618	3.619	7.128	4.975	5.657	0.476777		X
	Pg_S3391.11	AT2G41060		41166	-0.747706	-0.300542	Yes	1.038	0.778	0.813	0.789	1.675	1.777	0.68989		X
	Pg_S4324.5	AT3G56860	UBA2A	41634	-0.800635	-0.290498	Yes	22.812	20.018	24.595	31.511	29.518	32.106	0.48507	0.000366517	O
	Pg_S1122.21	AT3G15010		42825	-0.974225	-0.292072	Yes	21.867	27.253	24.257	42.838	33.907	32.146	0.594777	0.000339408	O
	Pg_S0123.21	AT1G05010	EFE, ACO4, EAT1	43241	-1.06577	-0.274116	Yes	36.938	41.752	39.137	65.138	58.44	58.087	0.652231	4.13611e-07	O
	Pg_S0792.7	AT1G73500	ATMKK9, MKK9	44513	-1.66977	-0.259759	Yes	9.901	11.875	9.725	23.764	20.546	18.78	1.03584	2.96231e-10	O
	Pg_S3864.2	AT2G19590	ACO1, ATACO1	44873	-2.33291	-0.208266	Yes	87.797	97.505	84.233	282.588	231.165	227.309	1.48529	1.13408e-30	O
	Pg_S9628.1	AT1G73500	ATMKK9, MKK9	44876	-2.33675	-0.148754	Yes	4.946	7.973	7.312	22.872	20.455	15.601	1.57635	3.68684e-13	O
	Pg_S0967.38	AT4G37770	ACS8	45002	-2.89805	-0.0776644	Yes	0.72	0.559	1.005	2.986	3.492	3.626	2.14667	3.3279e-15	O
	Pg_S4369.5	AT3G61510	ACS1, ATACS1	45044	-3.15604	0.00186385	Yes	1.281	1.098	1.133	5.08	5.853	4.601	2.14532	3.55066e-21	O
Carbohydrate biosynthetic process	Pg_S7138.4	AT4G24000	ATCSLG2, CSLG2	175	2.39882	0.0196261	Yes	1.178	1.098	0.978	0.446	0.343	0.355	-1.48912	1.56724e-05	O
	Pg_S4363.9	AT4G24000	ATCSLG2, CSLG2	202	2.31348	0.0285718	Yes	4.403	4.271	4.442	1.934	1.564	1.32	-1.42276	1.4223e-14	O
	Pg_S2199.7	AT5G06700	TBR	405	1.93486	0.0495843	Yes	0.467	0.279	0.356	0.126	0.121	0.152	-1.46566		X
	Pg_S3789.6	AT1G18690		513	1.83371	0.058488	Yes	0.542	0.748	0.96	0	0	0	#DIV/0!		X
	Pg_S1770.10	AT4G23990	ATCSLG3, CSLG3	619	1.72857	0.0633064	Yes	1.215	1.307	1.536	0.606	0.646	0.721	-1.01263	0.000793871	O
	Pg_S0012.17	AT4G24010	ATCSLG1, CSLG1	771	1.61214	0.0699429	Yes	0.832	1.078	0.85	0.286	0.555	0.315	-1.22864	0.00447249	O
	Pg_S5109.3	AT5G20950		1144	1.43309	0.0825845	Yes	0.365	0.289	0.512	0.126	0.212	0.122	-1.34186		X
	Pg_S7142.3	AT5G15630	COBL4, IRX6	1490	1.32079	0.102879	Yes	0.739	0.539	0.512	0.229	0.414	0.213	-1.06428		X
	Pg_S3232.1	AT1G32900		2268	1.14294	0.12537	Yes	3.515	3.493	4.131	2.449	2.422	2.123	-0.645428	0.00305482	O
	Pg_S1059.20	AT3G01180	AtSS2, SS2	2285	1.13928	0.129685	Yes	17.67	19.409	17.156	13.719	10.758	9.629	-0.649355	4.82205e-05	O
	Pg_S1035.9	AT2G21770	CESA9, CESA09	2326	1.13167	0.131088	Yes	24.523	24.808	26.359	15.641	16.58	15.53	-0.646983	1.0541e-08	O
	Pg_S4184.16	AT4G23990	ATCSLG3, CSLG3	2422	1.11766	0.138166	Yes	15.893	16.226	15.236	8.41	9.698	11.944	-0.638395	3.33503e-05	O
	Pg_S1344.1	AT4G24000	ATCSLG2, CSLG2	2472	1.1108	0.139323	Yes	7.021	5.239	5.411	2.757	2.957	4.621	-0.751517	0.0337343	O
	Pg_S2241.31	AT5G51830		2858	1.05025	0.14396	Yes	25.635	27.931	23.234	16.831	16.994	16.312	-0.591301	4.52436e-05	O
	Pg_S2290.6	AT5G64740	CESA6, IXR2, E112, PRC1	2909	1.04382	0.151419	Yes	25.027	24.369	28.151	15.046	18.266	17.449	-0.594395	4.71159e-06	O
	Pg_S8336.1	AT1G31420	FEI1	3008	1.02982	0.151303	Yes	20.745	20.357	20.135	12.895	13.906	13.519	-0.584122	2.01747e-06	O
	Pg_S1573.17	AT5G03420		3366	0.978599	0.161834	Yes	1.141	0.908	1.024	0.812	0.646	0.609	-0.572109		X
	Pg_S0812.5	AT3G08550	ELD1, ABI8, KOB1	3534	0.960419	0.16601	Yes	0.879	0.868	0.813	0.561	0.666	0.508	-0.561208		X
	Pg_S0001.1	AT5G64740	CESA6, IXR2, E112, PRC1	3951	0.91317	0.160404	Yes	14.93	14.699	17.156	9.439	12.17	10.726	-0.51478	0.000389908	O
	Pg_S5010.7	AT2G41770		4003	0.907931	0.168618	Yes	23.532	26.963	26.122	17.174	18.922	16.972	-0.510647	6.89674e-05	O
	Pg_S0426.11	AT4G24010	ATCSLG1, CSLG1	4018	0.90699	0.170152	Yes	0.748	0.689	0.42	0.309	0.484	0.325	-0.732054		X
	Pg_S1418.4	AT5G51830		4058	0.903337	0.171112	Yes	10.948	8.602	9.816	3.844	5.793	8.329	-0.695213	0.01845	O
	Pg_S0232.28	AT1G10670	ACLA1	4291	0.877836	0.17682	Yes	16.323	14.939	15.967	10.309	12.301	10.512	-0.490033	0.00214552	O
	Pg_S0753.55	AT4G23990	ATCSLG3, CSLG3	4523	0.858863	0.180504	Yes	0.739	0.669	0.74	0.664	0.242	0.254	-0.888869		X
	Pg_S1296.8	AT5G20950		4936	0.827908	0.199028	Yes	4.319	3.443	3.427	2.552	2.563	2.895	-0.478542	0.0368309	O
	Pg_S0400.25	AT1G27070		5185	0.806211	0.205207	Yes	1.524	1.587	1.563	0.927	1.322	1.127	-0.469343		X
	Pg_S2588.10	AT4G39210	APL3	5236	0.80197	0.205712	Yes	48.765	38.389	47.299	23.284	35.845	36.118	-0.478061	0.0164674	O
	Pg_S1717.12	AT1G31420	FEI1	5366	0.78939	0.209324	Yes	17.352	14.659	18.81	11.625	13.139	12.198	-0.440806	0.00419711	O
	Pg_S4951.1	AT1G05850	POM1, ERH2, ELP1, CTL1, ELP, HOT2, ATCTL1	5681	0.76735	0.21347	Yes	2.449	2.145	2.395	1.957	1.302	1.849	-0.452328		X
	Pg_S1220.6	AT1G05850	POM1, ERH2, ELP1, CTL1, ELP, HOT2, ATCTL1	5767	0.761454	0.213101	Yes	8.526	7.774	7.065	5.778	5.439	5.972	-0.442863		X
	Pg_S8433.2	AT1G10670	ACLA1	5916	0.750897	0.214412	Yes	38.668	37.342	35.673	26.865	29.063	26.59	-0.414884	0.00134511	O
	Pg_S1271.14	AT5G13000	ATGSL12, gsl12	6123	0.73683	0.215875	Yes	3.057	3.094	3.519	2.529	2.23	2.427	-0.428327		X
	Pg_S0481.3	AT4G24000	ATCSLG2, CSLG2	6228	0.730365	0.222601	Yes	1.505	1.986	1.865	0	1.06	1.666	-0.97437		X
	Pg_S0631.7	AT3G62720	ATXT1, XT1, XXT1	6446	0.715476	0.229658	Yes	31.301	33.929	31.505	27.678	22.635	22.203	-0.393904	0.00921769	O
	Pg_S0701.53	AT4G18240	ATSS4, SSIV, SS4	6462	0.714201	0.232257	Yes	33.283	29.608	33.955	20.023	26.43	26.184	-0.396945	0.0115665	O
	Pg_S0745.9	AT3G62720	ATXT1, XT1, XXT1	6489	0.712148	0.233122	Yes	39.322	43.369	40.243	30.767	30.597	30.917	-0.391907	0.00233622	O
	Pg_S6880.9	AT5G62220	ATGT18, GT18	6572	0.707965	0.234184	Yes	10.611	13.981	12.951	9.874	8.991	9.365	-0.38552	0.0317485	O
	Pg_S3671.14	AT2G03220	FT1, ATFUT1, ATFT1, MUR2	6711	0.69979	0.238322	Yes	12.191	14.1	14.715	10.995	10.273	9.669	-0.384511	0.0148068	O
	Pg_S4661.3	AT1G03310	ATISA2, ISA2, DBE1, BE2	6727	0.69887	0.242306	Yes	32.048	33.14	34.887	25.115	25.531	24.884	-0.388304	0.00120296	O
	Pg_S1615.10	AT2G36850	ATGSL08, GSL8, GSL08, ATGSL8, CHOR	6762	0.697092	0.247301	Yes	9.012	7.155	8.957	4.737	7.256	6.815	-0.41772		X
	Pg_S2871.30	AT2G20370	KAM1, MUR3	6926	0.686927	0.250746	Yes	13.743	13.921	14.057	10.195	10.112	11.335	-0.380844	0.00738575	O
	Pg_S2104.20	AT5G03420		7023	0.68149	0.252797	Yes	2.337	1.587	2.934	1.43	1.705	1.686	-0.508455		X
	Pg_S5781.7	AT4G32410	CESA1, RSW1, AtCESA1	7024	0.681445	0.254187	Yes	39.846	37.731	44.511	28.295	34.604	29.902	-0.378844	0.00694122	O
	Pg_S5155.1	AT5G51830		7597	0.647107	0.252109	Yes	54.402	52.58	49.575	37.369	40.396	42.912	-0.351403	0.00985352	O
	Pg_S1014.24	AT5G20950		7651	0.644678	0.253566	Yes	5.703	4.91	6.544	3.913	4.582	4.743	-0.358972	0.045919	O
	Pg_S5603.9	AT2G41770		7707	0.641662	0.256302	Yes	16.716	18.431	19.431	14.234	14.532	13.397	-0.347066	0.0227197	O
	Pg_S0671.3	AT3G58560		7722	0.640934	0.257293	Yes	0.935	1.008	0.841	0.778	0.797	0.203	-0.646904		X
	Pg_S0684.12	AT5G64740	CESA6, IXR2, E112, PRC1	7724	0.640858	0.258578	Yes	30.076	29.179	34.183	23.124	25.834	23.249	-0.354858	0.00781247	O
	Pg_S3895.5	AT1G32900		7891	0.631138	0.260067	Yes	1.982	2.465	2.577	1.659	2.24	1.503	-0.378799		X
	Pg_S0219.24	AT2G03220	FT1, ATFUT1, ATFT1, MUR2	7918	0.629952	0.262072	Yes	1.468	2.505	1.993	1.362	1.816	1.219	-0.440244		X
	Pg_S0481.4	AT4G23990	ATCSLG3, CSLG3	7923	0.629716	0.263266	Yes	5.133	6.935	4.552	4.977	2.664	4.367	-0.468925		X
	Pg_S0978.53	AT3G03050	CSLD3, KJK, ATCSLD3	7940	0.628749	0.264187	Yes	11.378	12.514	14.021	11.499	9.93	8.014	-0.364768		X
	Pg_S0588.13	AT5G51830		8037	0.623781	0.264583	Yes	1.748	1.746	1.408	0.767	0.878	1.696	-0.553091		X
	Pg_S1413.1	AT5G20950		8117	0.620203	0.266645	Yes	3.627	2.924	4.003	1.785	2.765	3.281	-0.430521		X
	Pg_S1751.5	AT4G18240	ATSS4, SSIV, SS4	8139	0.619019	0.267433	Yes	1.374	1.038	0.603	0	0.959	0.447	-1.10056		X
	Pg_S1214.9	AT1G27680	APL2	8318	0.609175	0.264649	Yes	49.709	43.309	45.928	34.84	36.915	37.011	-0.333696	0.0108548	O
	Pg_S4133.15	AT2G36850	ATGSL08, GSL8, GSL08, ATGSL8, CHOR	8325	0.608955	0.265755	Yes	18.67	16.825	20.327	11.522	16.883	15.296	-0.353168		X
	Pg_S1886.12	AT2G39770	CYT1	8342	0.607849	0.266633	Yes	9.181	9.979	11.105	7.632	7.347	8.725	-0.35252		X
	Pg_S3818.9	AT4G04970	ATGSL1, ATGSL01, GSL01, GSL1	8386	0.605359	0.266896	Yes	7.75	7.305	9.506	5.538	6.943	6.775	-0.351061		X
	Pg_S2757.6	AT4G32410	CESA1, RSW1, AtCESA1	8391	0.605033	0.268039	Yes	120.472	115.977	130.628	90.63	104.437	92.762	-0.333952	0.0102658	O
	Pg_S1189.4	AT5G64740	CESA6, IXR2, E112, PRC1	8419	0.603711	0.269914	Yes	35.975	37.282	40.124	27.689	32.051	29.211	-0.332446	0.0111321	O
	Pg_S2259.3	AT3G03050	CSLD3, KJK, ATCSLD3	8580	0.594229	0.272471	Yes	25.364	28.141	30.875	22.78	23.675	19.999	-0.326463	0.0249108	O
	Pg_S1993.32	AT5G64740	CESA6, IXR2, E112, PRC1	8829	0.581506	0.27169	Yes	37.976	34.408	40.344	28.215	31.031	29.993	-0.319825	0.0150313	O
	Pg_S0610.2	AT2G22125	CSI1	8831	0.581378	0.272853	Yes	16.183	16.316	19.422	5.618	16.974	13.204	-0.53652		X
	Pg_S2917.13	AT2G20370	KAM1, MUR3	8862	0.579519	0.274562	Yes	7.863	8.093	9.423	6.728	7.417	5.962	-0.335937		X
	Pg_S6235.3	AT4G04970	ATGSL1, ATGSL01, GSL01, GSL1	8902	0.577244	0.274858	Yes	7.563	7.385	8.482	5.389	6.67	6.521	-0.318692	0.0377281	O
	Pg_S2096.7	AT5G17420	IRX3, CESA7, ATCESA7, MUR10	8913	0.576678	0.277007	Yes	0.58	0.349	0.567	0.309	0.474	0.335	-0.42019		X
	Pg_S1495.1	AT3G59480		8955	0.574394	0.278448	Yes	740.892	760.704	781.426	665.485	566.747	580.298	-0.30795	0.022477	O
	Pg_S5839.3	AT4G39210	APL3	9057	0.569322	0.280893	Yes	165.796	129.857	156.356	101.774	129.867	127.955	-0.329975		X
	Pg_S0592.2	AT1G66430		9093	0.567515	0.28244	Yes	5.245	2.345	2.797	2.265	2.846	1.178	-0.723876		X
	Pg_S1615.11	AT2G36850	ATGSL08, GSL8, GSL08, ATGSL8, CHOR	9139	0.565926	0.287293	Yes	15.127	12.853	15.373	9.085	12.776	12.676	-0.327989		X
	Pg_S2568.15	AT3G62720	ATXT1, XT1, XXT1	9168	0.564779	0.287812	Yes	46.147	52.749	47.18	40.424	37.974	38.027	-0.304982	0.0283076	O
	Pg_S1259.3	AT3G59480		9347	0.55529	0.28957	Yes	593.158	634.528	606.314	551.869	457.123	458.366	-0.29685	0.04044	O
	Pg_S2929.6	AT5G22130	PNT1	9368	0.55439	0.290249	Yes	6.283	5.289	5	2.7	5.015	4.865	-0.397616		X
	Pg_S5968.1	AT4G32410	CESA1, RSW1, AtCESA1	9385	0.553707	0.292169	Yes	75.194	71.34	82.086	57.929	67.149	57.955	-0.299899	0.0315324	O
	Pg_S2936.21	AT3G62720	ATXT1, XT1, XXT1	9945	0.528356	0.290706	Yes	32.525	35.436	33.324	26.076	27.217	28.632	-0.28329	0.0434995	O
	Pg_S0772.7	AT3G07160	ATGSL10, gsl10, CALS9	10108	0.521641	0.290287	Yes	16.258	12.813	19.011	9.588	13.785	15.154	-0.319627		X
	Pg_S1638.7	AT3G58560		10216	0.516433	0.290004	Yes	13.958	12.913	14.569	10.458	11.878	11.345	-0.299089		X
	Pg_S0061.90	AT2G03220	FT1, ATFUT1, ATFT1, MUR2	10242	0.51491	0.291563	Yes	19.549	20.876	22.713	18.902	18.084	14.362	-0.2982		X
	Pg_S0297.32	AT1G10670	ACLA1	10317	0.511613	0.290932	Yes	5.815	6.456	6.334	5.332	4.995	4.824	-0.296277		X
	Pg_S1296.9	AT5G20950		10384	0.507984	0.293667	Yes	8.377	8.093	8.089	5.664	7.377	6.988	-0.294161		X
	Pg_S1418.5	AT5G51830		10432	0.505168	0.294687	Yes	0.711	1.038	1.453	0.618	0.404	1.087	-0.602414		X
	Pg_S2216.4	AT3G07160	ATGSL10, gsl10, CALS9	10526	0.500561	0.294649	Yes	8.461	5.279	6.91	3.181	5.893	6.521	-0.405058		X
	Pg_S3675.4	AT4G28706		10722	0.492233	0.294329	Yes	4.282	4.191	4.113	3.513	2.846	3.971	-0.28498		X
	Pg_S4950.1	AT3G03050	CSLD3, KJK, ATCSLD3	10739	0.491601	0.294969	Yes	0.785	0.679	0.759	0.641	0.696	0.488	-0.284611		X

## Sheet: SupplementaryTable 3
Supplementary Table S3. Summary of genes related to response to cytokinin and cambium activity
Term	Gene ID	TAIR10 ID	Expression value (TPM)						Differential expression (KNO3/Con)
			Con_1	Con_4	Con_5	KNO3_2	KNO3_3	KNO3_5	Log2 Fold-change	q-value
Response to cytokinin	Pg_S0006.10	AT2G47430	0.084	0.1	0.046	0.103	0.474	0.508	-2.16414	0.00287946
	Pg_S0032.10	AT3G16770	99.754	120.836	100.585	330.059	253.952	264.828	-1.43243	2.21761e-23
	Pg_S0034.19	AT4G38630	3.917	1.667	1.536	3.318	6.115	7.79	-1.27412	0.00957675
	Pg_S0095.3	AT3G16770	52.775	61.291	54.666	150.962	116.809	122.613	-1.24158	7.94634e-19
	Pg_S0116.4	AT1G64520	14.126	10.378	10.566	22.918	17.811	26.326	-0.980341	0.000103231
	Pg_S0121.69	AT4G34160	3.095	1.487	2.34	3.158	5.167	4.977	-0.934728	0.0119626
	Pg_S0493.48	AT1G09700	13.014	17.384	13.052	24.806	21.798	22.05	-0.688016	3.83419e-05
	Pg_S0536.25	AT4G38640	14.388	13.671	13.82	23.238	19.547	20.608	-0.622495	1.93349e-05
	Pg_S0544.45	AT3G16770	221.441	243.479	223.617	403.572	304.702	319.573	-0.606083	3.54794e-05
	Pg_S0753.54	AT3G16770	211.587	245.764	211.059	397.989	283.772	311.295	-0.6014	0.000250522
	Pg_S0881.2	AT1G05180	19.044	19.878	17.357	28.353	27.388	26.428	-0.567286	8.98089e-06
	Pg_S1003.18	AT5G49720	206.969	218.771	222.255	321.73	307.396	297.716	-0.535576	1.85353e-06
	Pg_S1016.9	AT1G61670	20.39	20.577	18.243	29.737	27.56	27.281	-0.534984	3.36624e-05
	Pg_S1300.3	AT5G19630	29.384	34.238	21.013	49.085	35.593	34.025	-0.519906	0.0340027
	Pg_S1304.8	AT1G61670	22.784	22.623	25.775	36.03	32.232	29.505	-0.478027	0.000629739
	Pg_S1347.11	AT3G21510	28.159	27.562	22.036	40.401	31.112	32.654	-0.477561	0.0277716
	Pg_S1464.10	AT5G49720	100.614	103.862	105.84	142.209	139.404	129.834	-0.426209	0.000250617
	Pg_S1491.5	AT1G61670	8.526	8.612	9.816	9.714	13.21	12.625	-0.423926	0.0249461
	Pg_S1671.9	AT1G09700	42.566	46.602	47.966	60.71	62.456	55.588	-0.407341	0.00213342
	Pg_S1740.33	AT4G16420	13.827	13.262	14.13	16.716	18.528	18.221	-0.39367	0.00393604
	Pg_S1774.28	AT5G19630	35.648	42.88	36.697	56.82	44.352	45.614	-0.380637	0.0325106
	Pg_S1794.11	AT1G64520	117.882	123.062	98.994	157.358	137.395	137.381	-0.37747	0.0123692
	Pg_S1913.5	AT1G17440	19.549	16.655	21.908	25.732	25.158	22.243	-0.354344	0.0347106
	Pg_S1941.7	AT4G16420	42.033	45.934	48.46	59.337	54.353	56.177	-0.337239	0.0108152
	Pg_S1957.20	AT4G38630	22.765	23.441	22.886	32.643	26.5	26.834	-0.334237	0.0236247
	Pg_S2008.4	AT4G38630	56.066	57.619	55.205	72.426	68.652	66.009	-0.316821	0.013451
	Pg_S2010.25	AT3G11540	29.758	28.839	31.441	36.579	38.56	35.66	-0.316575	0.0110839
	Pg_S2237.1	AT1G69040	35.078	39.836	37.711	48.318	43.05	45.411	-0.303564	0.0317234
	Pg_S2347.12	AT1G28560	15.529	15.607	15.255	18.387	18.77	18.953	-0.296049	0.0372487
	Pg_S2569.8	AT1G17440	17.847	15.697	18.645	20.79	22.232	20.151	-0.29347	0.045514
	Pg_S2579.3	AT5G36740	13.098	12.693	12.933	15.023	15.228	15.469	-0.254702	0.0447483
	Pg_S2583.19	AT2G47000	8.124	7.524	9.131	5.87	6.539	6.389	0.382604	0.00871407
	Pg_S2709.4	AT1G68360	36.788	41.842	38.232	35.023	26.248	25.636	0.392872	0.0384467
	Pg_S3024.3	AT4G16110	4.759	4.79	4.543	3.444	3.764	3.311	0.400366	0.0311254
	Pg_S3051.2	AT1G78080	18.184	17.673	20.592	13.936	13.462	14.087	0.417878	0.00859687
	Pg_S3174.14	AT1G31770	7.049	7.634	8.427	5.206	5.248	6.5	0.427036	0.0169232
	Pg_S3289.6	AT1G67710	17.969	17.403	18.042	11.968	14.3	11.762	0.469803	0.000830677
	Pg_S3386.1	AT1G78240	18.829	17.533	19.952	11.854	13.472	14.839	0.470716	0.000971546
	Pg_S3649.7	AT2G01830	29.178	21.684	26.908	13.307	19.466	22.365	0.480278	0.0259179
	Pg_S3664.2	AT1G68360	31.207	28.989	28.05	22.586	19.739	19.278	0.486379	0.00284738
	Pg_S3780.6	AT1G67710	12.509	14.15	14.085	9.462	9.688	9.517	0.486402	0.000555216
	Pg_S3942.3	AT4G16110	8.199	8.472	8.674	5.709	5.712	6.175	0.506135	0.000584557
	Pg_S4083.10	AT4G34160	13.004	15.537	13.427	11.957	8.78	7.983	0.519081	0.0134278
	Pg_S4863.1	AT1G27320	6.105	4.511	6.27	2.494	4.45	4.215	0.580233	0.018514
	Pg_S5207.1	AT2G01830	9.77	8.342	9.396	3.993	6.993	6.764	0.615259	0.00450062
	Pg_S5234.11	AT3G57040	7.806	9.6	8.043	5.423	4.622	6.094	0.62705	0.0181822
	Pg_S5278.5	AT1G31770	3.123	3.503	2.459	1.762	1.968	2.052	0.63566	0.0103068
	Pg_S5547.4	AT2G47000	4.712	4.311	5.064	2.918	2.997	2.966	0.649337	5.51641e-06
	Pg_S5738.2	AT1G69690	8.152	10.149	7.394	5.984	3.926	4.692	0.787812	0.000740488
	Pg_S5901.5	AT3G57040	6.956	6.556	5.95	3.501	3.058	3.738	0.881688	0.000825029
	Pg_S6183.2	AT5G10720	1.262	1.048	1.435	0.538	0.767	0.66	0.899963	0.00111285
	Pg_S6231.5	AT1G69690	6.834	7.155	6.06	4.371	3.451	2.417	0.941158	0.000111518
	Pg_S6249.5	AT4G27950	1.776	2.106	2.449	1.281	0.575	1.219	1.00518	0.028619
	Pg_S6572.2	AT1G69690	5.123	4.57	4.561	2.723	1.615	2.143	1.11808	1.49157e-05
	Pg_S7044.2	AT4G34160	2.908	3.573	3.208	0.961	1.635	1.747	1.12114	0.000403645
	Pg_S7525.3	AT1G69690	0.589	1.447	0.923	0.561	0.071	0.284	1.61369	0.0171114
	Pg_S7676.4	AT1G69690	1.477	2.255	2.184	0.206	0.817	0.579	1.82417	4.9067e-05
Cambium activity	Pg_S4151.9	AT2G22540	5.151	4.341	5.338	14.748	15.571	15.154	-1.63874	5.14288e-18
	Pg_S3490.3	AT2G22540	9.097	5.728	7.595	19.966	17.62	20.669	-1.41117	1.2844e-08
	Pg_S3701.10	AT5G03680	42.089	45.644	48.213	78.387	77.533	66.659	-0.731932	2.95051e-09
	Pg_S7854.2	AT5G03680	44.988	50.165	55.763	89.589	83.083	73.332	-0.725224	5.30502e-08
	Pg_S3423.9	AT5G03680	13.958	17.853	17.092	26.167	25.582	22.761	-0.63106	1.3985e-05
	Pg_S4031.1	AT2G22540	12.219	8.861	13.353	16.007	17.509	16.688	-0.573339	0.0123
	Pg_S0967.28	AT4G37750	3.515	3.712	4.067	5.114	5.57	5.728	-0.559303	0.0010692
	Pg_S0963.7	AT2G22540	8.47	8.273	8.765	13.49	11.999	10.644	-0.526526	0.00283896
	Pg_S1885.38	AT2G22540	14.426	14.45	13.655	20.664	20.102	17.409	-0.486361	0.00908835
	Pg_S2207.39	AT1G75500	35.91	38.19	36.605	51.453	54.716	43.989	-0.469292	0.00140663
	Pg_S2763.12	AT1G75500	49.466	49.396	50.754	70.206	64.585	57.863	-0.387515	0.00411215
	Pg_S6279.3	AT4G08150	61.012	60.673	60.863	73.639	72.275	73.616	-0.289019	0.0215989
	Pg_S5559.7	AT4G18710	61.881	64.475	62.791	53.204	48.631	51.322	0.281837	0.034321
	Pg_S1330.10	AT2G27230	11.247	11.366	12.211	7.597	10.132	8.806	0.372708	0.0180036
	Pg_S1095.40	AT1G46480	30.141	27.832	29.22	20.961	25.239	19.369	0.382016	0.0270448
	Pg_S1444.37	AT1G19850	5.946	6.087	6.773	4.05	4.582	4.164	0.534845	0.000334217
	Pg_S2795.1	AT4G37750	23.616	20.687	25.903	11.659	16.772	16.281	0.632677	0.000186952
	Pg_S1016.24	AT2G01850	47.858	53.498	44.795	31.579	29.407	31.313	0.637771	1.83807e-06
	Pg_S0451.6	AT2G27230	4.244	4.051	4.15	2.231	2.533	2.874	0.694349	0.000159679
	Pg_S0288.44	AT2G01850	25.121	33.001	27.301	17.426	14.29	15.54	0.826076	5.14974e-07
	Pg_S3119.1	AT2G27230	5.142	5.249	5.045	2.334	3.017	3.047	0.851689	7.34472e-07
	Pg_S5963.1	AT4G37750	10.892	8.901	10.319	4.634	4.965	3.9	1.13814	6.01233e-13
	Pg_S0714.1	AT4G37750	7.872	5.948	7.879	2.391	3.471	2.935	1.28811	3.54611e-11
	Pg_S6076.4	AT1G31320	5.909	7.255	6.261	1.373	1.342	2.224	1.91774	2.39428e-07

## Sheet: SupplementaryTable 4
Supplementary Table S4. Summary of genes identified in network analysis
GO term	Gene ID	Gene in network	TAIR10 ID	Entrez Gene ID	RefSeq Protein ID	Uniprot ID	log score	score	Expression value (TPM)						Differential expression (KNO3/Con)
									Con_1	Con_4	Con_5	KNO3_2	KNO3_3	KNO3_5	Log2 Fold-change	q-value
Nitrate assimilation	Pg_S1335.35	Y	AT3G48530	824012	NP_190422.1	Q8LBB2	-0.56603	0.567775	1.767	0.838	1.91	7.128	6.62	7.983	-2.25193	1.20729e-21
	Pg_S2456.8	Y	AT1G32450	840139	NP_174523.2	Q9LQL2	-0.530302	0.588427	2.104	2.116	1.727	0.343	0.303	0.396	2.46973	1.36568e-14
	Pg_S0052.28	Y	AT1G69870	843323	NP_564979.1	Q8RX77	-0.525429	0.591302	5.609	7.125	6.023	4.954	4.783	4.154	0.406526	0.0362863
	Pg_S8663.3	Y	AT3G21670	821721	NP_188804.1	Q9LVE0	-0.562594	0.569729	29.431	28.241	31.341	16.865	17.67	17.368	0.759205	7.86095e-11
	Pg_S3574.1	Y	AT2G26690	817210	NP_850084.1	Q9SZY4	-0.550347	0.57675	1.402	1.447	1.481	0.561	0.666	0.823	1.07749	0.00111942
	Pg_S2545.9	Y	AT1G37130	840630	NP_174901.1	P11035	-0.514659	0.597705	3.095	3.463	3.839	7.815	6.953	8.318	-1.1822	4.54558e-11
	Pg_S4339.13	Y	AT2G15620	816055	NP_179164.1	Q39161	-0.51285	0.598787	16.566	16.895	18.554	36.648	34.866	31.699	-1.00618	1.76112e-18
	Pg_S2306.8	Y	AT1G68570	843186	NP_177024.1	Q9SX20	-0.523416	0.592493	6.526	5.498	5.027	9.508	7.811	6.957	-0.53188	0.0336588
	Pg_S0294.13	N	AT3G48530	824012	NP_190422.1	Q8LBB2	-0.56603	0.567775	66.948	69.155	61.247	106.717	89.36	83.936	-0.52702	0.000176827
	Pg_S5979.10	N	AT3G48530	824012	NP_190422.1	Q8LBB2	-0.56603	0.567775	36.779	36.783	35.975	51.865	52.153	48.113	-0.494907	3.45319e-05
	Pg_S0368.9	N	AT1G32450	840139	NP_174523.2	Q9LQL2	-0.530302	0.588427	0.608	0.888	0.722	0.16	0.212	0.051	2.3407	1.16763e-05
	Pg_S0857.28	N	AT1G32450	840139	NP_174523.2	Q9LQL2	-0.530302	0.588427	1.243	1.357	1.051	0.549	0.283	0.122	1.90951	4.55768e-05
	Pg_S2241.10	N	AT3G21670	821721	NP_188804.1	Q9LVE0	-0.562594	0.569729	14.669	14.849	14.231	8.913	9.728	9.182	0.635358	6.91359e-08
	Pg_S0164.27	N	AT2G26690	817210	NP_850084.1	Q9SZY4	-0.550347	0.57675	5.32	5.209	5.109	4.291	3.29	3.545	0.475516	0.0289841
	Pg_S4115.4	N	AT1G37130	840630	NP_174901.1	P11035	-0.514659	0.597705	7.161	6.906	8.582	5.526	5.823	6.033	0.362982	0.0256491
	Pg_S5674.2	N	AT1G37130	840630	NP_174901.1	P11035	-0.514659	0.597705	18.922	18.661	21.826	24.6	27.903	27.027	-0.438056	0.000854239
	Pg_S5054.2	N	AT1G68570	843186	NP_177024.1	Q9SX20	-0.523416	0.592493	51.625	51.881	56.53	66.82	63.94	60.098	-0.273841	0.0380498
Auxin-activated signaling pathway	Pg_S0724.50	Y	AT3G16500	820898	NP_188271.1	Q8LAL2	-0.506399	0.602662	1.346	1.427	0.85	5.32	5.591	5.383	-2.20429	7.29966e-14
	Pg_S0260.5	Y	AT1G19440	838528	NP_173376.1	Q9LN49	-0.503381	0.604484	5.759	6.945	7.019	25.286	22.221	17.571	-1.76243	5.74563e-18
	Pg_S0091.2	Y	AT1G14210	837982	NP_563940.1	F4HUG9	-0.535469	0.585395	20222	23772	18563	34093.7	27478	26223	-0.522547	0.00164926
	Pg_S4258.6	Y	AT2G01200	814648	NP_973390.1	Q8RYC6	-0.455048	0.634418	1.393	2.465	1.737	10.973	9.062	12.117	-2.60085	5.9096e-14
	Pg_S4135.15	Y	AT2G38120	818390	NP_565882.1	Q96247	-0.564103	0.56887	14.491	13.971	15.291	9.13	8.82	7.76	0.74899	1.30203e-07
	Pg_S3669.7	Y	AT3G28860	822519	NP_189528.1	Q9LJX0	-0.562642	0.569702	1.094	1.168	1.627	0.847	0.807	0.752	0.670631	0.0158012
	Pg_S0164.12	Y	AT2G26700	817211	NP_180238.2	Q64FQ2	-0.449675	0.637835	0.112	0.2	0.265	0.995	0.787	0.792	-2.14539	2.69594e-05
	Pg_S2207.39	Y	AT1G75500	843886	NP_565111.1	Q94AP3	-0.545554	0.579521	35.91	38.19	36.605	51.453	54.716	43.989	-0.469292	0.00140663
	Pg_S3337.1	Y	AT1G70940	843432	NP_177250.1	Q9S7Z8	-0.556079	0.573453	11.041	10.827	12.97	8.158	8.739	8.552	0.433508	0.0044721
	Pg_S0213.62	Y	AT1G04250	839568	NP_171921.1	P93830	-0.555508	0.573781	18.904	21.515	19.276	31.179	28.317	31.303	-0.644698	8.99472e-05
	Pg_S6421.1	Y	AT1G73590	843693	NP_177500.1	Q9C6B8	-0.536811	0.58461	9.274	9.789	8.793	12.895	11.958	12.208	-0.431901	0.00266096
	Pg_S2438.10	Y	AT2G21050	816640	NP_179701.1	Q9S836	-0.540182	0.582642	3.983	3.054	3.153	7.231	5.55	6.521	-0.930149	5.85654e-06
	Pg_S2917.10	Y	AT1G04550	839495	NP_849589.1	Q38830	-0.535212	0.585545	19.296	19.709	16.324	33.559	33.665	35.061	-0.910546	6.47873e-12
	Pg_S4632.6	Y	AT5G46700	834713	NP_199482.1	Q9FIQ5	-0.533021	0.586829	34.012	34.019	28.626	28.375	20.112	19.206	0.466415	0.044203
	Pg_S1862.7	Y	AT1G30330	839913	NP_174323.1	Q9ZTX8	-0.517893	0.595775	30.599	27.832	32.063	16.945	21.152	19.826	0.627804	1.2079e-06
	Pg_S2572.1	Y	AT4G29080	829029	NP_194637.1	Q9ZSY8	-0.538485	0.583632	93.238	99.012	84.032	132.095	117.051	111.664	-0.405596	0.00339719
	Pg_S0222.2	N	AT3G16500	820898	NP_188271.1	Q8LAL2	-0.506399	0.602662	20.287	20.826	20.483	33.639	29.78	31.242	-0.64358	6.41914e-07
	Pg_S0795.11	N	AT3G16500	820898	NP_188271.1	Q8LAL2	-0.506399	0.602662	6.759	5.948	5.658	8.593	8.739	9.273	-0.553557	0.00274779
	Pg_S5403.6	N	AT3G16500	820898	NP_188271.1	Q8LAL2	-0.506399	0.602662	7.451	6.347	7.961	10.092	9.678	13.184	-0.615782	0.00499989
	Pg_S0992.43	N	AT1G19440	838528	NP_173376.1	Q9LN49	-0.503381	0.604484	55.028	58.747	56.494	90.664	78.976	71.9	-0.524878	8.04596e-05
	Pg_S2281.6	N	AT1G14210	837982	NP_563940.1	F4HUG9	-0.535469	0.585395	15792.5	19228.4	15389.9	27222.5	22174.3	21002.1	-0.514863	0.0018521
	Pg_S2777.2	N	AT1G14210	837982	NP_563940.1	F4HUG9	-0.535469	0.585395	22716.7	26184.8	21878.8	37407.1	29974.7	28668.1	-0.470485	0.00336015
	Pg_S2925.7	N	AT1G14210	837982	NP_563940.1	F4HUG9	-0.535469	0.585395	15610.4	19125.6	14570.1	26328.2	21001.8	20712.5	-0.497816	0.00382192
	Pg_S1069.7	N	AT2G01200	814648	NP_973390.1	Q8RYC6	-0.455048	0.634418	4.955	5.279	4.853	11.362	8.134	10.929	-1.05156	0.00016249
	Pg_S1779.6	N	AT2G38120	818390	NP_565882.1	Q96247	-0.564103	0.56887	8.349	8.951	9.049	5.584	6.65	6.084	0.498598	0.00371511
	Pg_S4867.6	N	AT2G38120	818390	NP_565882.1	Q96247	-0.564103	0.56887	21.512	22.762	23.837	15.526	18.699	16.972	0.389543	0.00732962
	Pg_S5065.1	N	AT2G38120	818390	NP_565882.1	Q96247	-0.564103	0.56887	3.684	3.762	2.833	6.51	4.026	5.921	-0.696063	0.00648244
	Pg_S1049.47	N	AT3G28860	822519	NP_189528.1	Q9LJX0	-0.562642	0.569702	0.785	0.659	0.896	0.481	0.505	0.386	0.76252	0.0171135
	Pg_S2763.12	N	AT1G75500	843886	NP_565111.1	Q94AP3	-0.545554	0.579521	49.466	49.396	50.754	70.206	64.585	57.863	-0.387515	0.00411215
	Pg_S0988.10	N	AT1G04250	839568	NP_171921.1	P93830	-0.555508	0.573781	8.844	8.153	7.888	13.799	10.616	14.981	-0.689236	0.00365623
	Pg_S5139.12	N	AT1G30330	839913	NP_174323.1	Q9ZTX8	-0.517893	0.595775	37.564	31.015	38.461	25.286	29.467	28.947	0.337518	0.0228522
	Pg_S6164.4	N	AT4G29080	829029	NP_194637.1	Q9ZSY8	-0.538485	0.583632	142.732	164.485	142.336	215.608	189.154	181.075	-0.405239	0.0039755
Brassinosteroid homeostasis	Pg_S1715.11	Y	AT4G36380	829790	NP_568002.1	Q9M066	-0.514072	0.598055	6.17	7.444	7.147	5.114	4.299	4.083	0.591458	0.00275557
	Pg_S2807.7	Y	AT5G05690	830453	NP_196188.1	O64896	-0.590231	0.554199	7.591	11.296	9.085	19.611	20.153	20.354	-1.14466	5.81186e-11
	Pg_S2162.39	Y	AT3G30180	822709	NP_566852.1	Q940V4	-0.507507	0.601994	0.495	0.599	0.704	1.316	1.564	1.899	-1.4404	2.78454e-05
	Pg_S1760.10	N	AT5G05690	830453	NP_196188.1	O64896	-0.590231	0.554199	1.019	1.507	1.133	1.979	1.685	2.113	-0.705583	0.02706
Jasmonic acid mediated signaling pathway	Pg_S8361.2	Y	AT2G02990	814828	NP_178399.1	P42813	-0.291396	0.74722	51.074	70.941	51.677	151.82	102.247	96.439	-1.04061	4.93573e-07
	Pg_S3218.11	Y	AT1G66350	842953	NP_176809.1	Q9C8Y3	-0.301147	0.739969	1.776	1.657	1.718	1.03	0.454	1.006	1.01993	0.0143231
	Pg_S4189.2	Y	AT2G39940	818581	NP_565919.1	O04197	-0.315768	0.729228	67.537	73.506	71.831	161.454	144.076	127.762	-1.04524	1.25323e-17
	Pg_S5863.10	Y	AT3G15210	820752	NP_188139.1	O80340	-0.3055	0.736755	32.254	35.436	31.99	23.078	21.293	20.7	0.561671	0.00159141
	Pg_S2017.11	Y	AT2G01570	814686	NP_178266.1	Q9SLH3	-0.354137	0.701779	35.274	38.459	40.298	61.362	47.622	43.359	-0.438404	0.00886733
	Pg_S1059.14	Y	AT2G39260	818511	NP_181459.4	F4IUX6	-0.381056	0.68314	12.425	12.254	14.176	15.423	18.134	16.901	-0.39427	0.00398733
	Pg_S0247.16	Y	AT2G43790	818982	NP_181907.1	Q39026	-0.597208	0.550346	9.658	10.248	10.886	8.467	6.872	6.135	0.484033	0.0484244
	Pg_S3699.5	Y	AT1G28480	839748	NP_174170.1	Q9SGP6	-0.309794	0.733598	18.81	11.197	12.247	33.97	28.357	32.278	-1.21235	1.51719e-07
	Pg_S1819.12	Y	AT2G40330	818626	NP_565928.1	Q8S8E3	-0.321493	0.725066	8.723	8.532	7.732	15.584	9.536	13.255	-0.656726	0.0304887
	Pg_S2428.11	Y	AT1G14920	838057	NP_172945.1	Q9LQT8	-0.403115	0.668235	43.95	48.179	47.427	79.303	60.841	52.724	-0.487365	0.0049977
	Pg_S0302.21	Y	AT2G46370	819244	NP_850453.1	Q9SKE2	-0.311638	0.732246	7.442	6.666	6.901	8.833	8.265	8.897	-0.320926	0.0494237
	Pg_S5775.10	Y	AT4G01370	828151	NP_192046.1	Q39024	-0.490297	0.612444	41.603	39.876	43.716	33.467	32.02	32.735	0.32837	0.0138733
	Pg_S1671.54	Y	AT3G17860	821055	NP_974330.1	Q9LVI4	-0.314765	0.729961	58.02	67.987	70.03	125.653	118.696	108.21	-0.886474	1.48857e-10
	Pg_S0738.31	Y	AT2G41370	818735	NP_181668.1	Q9ZVC2	-0.281844	0.754392	10.331	12.274	11.416	9.085	7.357	6.094	0.568158	0.00292327
	Pg_S0276.11	Y	AT1G42540	840859	NP_174978.1	Q9C8E7	-0.301707	0.739555	10.854	9.71	11.736	6.43	8.033	7.293	0.553084	0.000245254
	Pg_S2121.7	Y	AT4G11260	826728	NP_192865.1	Q9SUT5	-0.403781	0.66779	51.896	47.65	48.862	64.829	64.071	60.849	-0.377133	0.0024055
	Pg_S0035.15	N	AT2G02990	814828	NP_178399.1	P42813	-0.291396	0.74722	5.067	4.281	3.912	2.471	1.978	1.493	1.12745	0.00222901
	Pg_S2185.1	N	AT2G02990	814828	NP_178399.1	P42813	-0.291396	0.74722	29.964	24.738	28.873	20.069	22.343	16.87	0.464939	0.0100307
	Pg_S3462.7	N	AT2G02990	814828	NP_178399.1	P42813	-0.291396	0.74722	2.982	3.233	3.939	0.881	1.705	1.056	1.42803	0.000686821
	Pg_S4706.12	N	AT2G02990	814828	NP_178399.1	P42813	-0.291396	0.74722	3.478	4.002	4.661	2.597	0.696	1.219	1.39833	0.00230888
	Pg_S4768.16	N	AT2G02990	814828	NP_178399.1	P42813	-0.291396	0.74722	82.328	79.044	64.829	48.479	39.69	49.921	0.681277	1.04993e-05
	Pg_S8361.1	N	AT2G02990	814828	NP_178399.1	P42813	-0.291396	0.74722	140.955	188.574	115.848	89.36	55.755	62.627	1.07021	1.7138e-06
	Pg_S1238.5	N	AT1G66350	842953	NP_176809.1	Q9C8Y3	-0.301147	0.739969	3.038	3.582	3.117	2.288	2.109	2.153	0.548344	0.0333104
	Pg_S1067.30	N	AT2G39940	818581	NP_565919.1	O04197	-0.315768	0.729228	45.352	50.973	51.65	95.561	83.588	73.23	-0.790776	4.28832e-09
	Pg_S3522.3	N	AT2G39940	818581	NP_565919.1	O04197	-0.315768	0.729228	33.264	38.489	36.267	32.735	26.712	25.28	0.329408	0.0413089
	Pg_S0458.8	N	AT2G01570	814686	NP_178266.1	Q9SLH3	-0.354137	0.701779	22.578	26.654	26.844	39.325	29.76	29.963	-0.402206	0.0188685
	Pg_S0458.14	N	AT1G28480	839748	NP_174170.1	Q9SGP6	-0.309794	0.733598	22.943	19.739	15.245	37.186	31.193	30.43	-0.833341	0.000217471
	Pg_S0288.13	N	AT3G17860	821055	NP_974330.1	Q9LVI4	-0.314765	0.729961	55.627	53.129	52.655	36.968	42.969	40.109	0.403903	0.00213188
	Pg_S5623.6	N	AT3G17860	821055	NP_974330.1	Q9LVI4	-0.314765	0.729961	192.431	194.981	185.659	289.853	262.812	273.675	-0.552457	1.19451e-06
	Pg_S1104.18	N	AT4G11260	826728	NP_192865.1	Q9SUT5	-0.403781	0.66779	67.397	66.181	64.098	88.536	77.977	81.975	-0.352941	0.00613101
Ethylene biosynthetic process	Pg_S6046.2	Y	AT1G48420	841263	NP_175275.3	F4HYF3	-0.529505	0.588897	3.927	3.892	3.629	2.128	2.684	2.945	0.541957	0.0382299
	Pg_S0810.2	Y	AT1G02500	839501	NP_849577.1	P23686	-0.565997	0.567794	175.659	186.928	170.13	136.694	107.989	108.271	0.571028	4.22228e-05
	Pg_S0123.21	Y	AT1G05010	839345	NP_171994.1	Q06588	-0.563986	0.568937	36.938	41.752	39.137	65.138	58.44	58.087	-0.652231	4.13611e-07
	Pg_S1323.1	Y	AT1G77330	844069	NP_565154.1	Q0WPW4	-0.518654	0.595321	11.266	8.342	11.397	1.007	0.727	1.676	3.15997	5.51538e-31
	Pg_S6725.6	N	AT1G02500	839501	NP_849577.1	P23686	-0.565997	0.567794	39.322	40.026	43.058	33.501	31.395	30.176	0.340637	0.0124327
	Pg_S2241.13	N	AT1G05010	839345	NP_171994.1	Q06588	-0.563986	0.568937	53.897	57.04	56.677	45.515	40.79	31.324	0.484987	0.00334815
	Pg_S3621.4	N	AT1G05010	839345	NP_171994.1	Q06588	-0.563986	0.568937	61.937	59.695	71.145	45.572	46.29	44.649	0.472345	0.000354937
	Pg_S5155.15	N	AT1G05010	839345	NP_171994.1	Q06588	-0.563986	0.568937	17.483	19.948	15.108	13.044	13.24	12.777	0.398375	0.030732
	Pg_S2010.24	N	AT1G77330	844069	NP_565154.1	Q0WPW4	-0.518654	0.595321	4.749	4.391	4.899	2.346	3.159	3.788	0.582431	0.0223462
	Pg_S4100.1	N	AT1G77330	844069	NP_565154.1	Q0WPW4	-0.518654	0.595321	2.543	5.209	1.124	0	0.151	0.782	3.16759	0.000156015
Carbohydrate biosynthetic process	Pg_S2286.21	Y	AT5G28840	833002	NP_198236.1	Q93VR3	-0.553678	0.574832	31.946	34.827	32.84	19.68	17.398	18.942	0.806473	3.48055e-10
	Pg_S4155.1	Y	AT3G63010	825476	NP_191860.1	Q9LYC1	-0.527539	0.590055	9.788	10.967	10.575	7.06	6.186	6.165	0.660997	0.000286456
	Pg_S4497.11	Y	AT3G04120	819567	NP_187062.1	P25858	-0.452486	0.636045	3.749	3.882	3.51	2.483	2.038	2.844	0.575187	0.0445572
	Pg_S1231.20	Y	AT4G33040	829441	NP_195030.1	Q8L9S3	-0.525862	0.591046	33.89	42.012	39.585	16.179	12.897	9.852	1.50128	3.88428e-10
	Pg_S8121.3	Y	AT2G21330	816672	NP_565508.1	Q9SJU4	-0.56801	0.566652	4.198	4.491	4.798	3.57	2.281	1.97	0.762454	0.00219085
	Pg_S1740.3	Y	AT2G33580	817923	NP_180916.1	O22808	-0.536266	0.584928	0.832	0.898	0.695	0.114	0.111	0.081	2.89674	1.03758e-08
	Pg_S5447.8	Y	AT5G51460	835220	NP_974922.1	O64896	-0.526348	0.590759	4.329	2.924	4.68	1.327	2.16	1.788	1.15672	0.00039234
	Pg_S0544.45	Y	AT5G49720	835035	NP_199783.1	Q38890	-0.569211	0.565972	206.969	218.771	222.255	321.73	307.396	297.716	-0.535576	1.85353e-06
	Pg_S1407.34	Y	AT4G26850	828792	NP_567759.1	Q8RWE8	-0.564132	0.568853	63.751	59.695	67.754	20.904	23.099	22.639	1.49919	4.51942e-40
	Pg_S3232.1	Y	AT1G32900	840184	NP_174566.1	Q9MAQ0	-0.552776	0.575351	3.515	3.493	4.131	2.449	2.422	2.123	0.645428	0.00305482
	Pg_S8336.1	Y	AT1G31420	840032	NP_174427.3	C0LGF4	-0.542206	0.581464	20.745	20.357	20.135	12.895	13.906	13.519	0.584122	2.01747e-06
	Pg_S0374.5	Y	AT3G26650	822277	NP_566796.2	P25856	-0.549367	0.577315	7.806	6.626	8.966	4.794	4.672	3.626	0.809068	0.000119617
	Pg_S6880.9	Y	AT5G62220	836343	NP_201028.1	F4K6F1	-0.522342	0.59313	10.611	13.981	12.951	9.874	8.991	9.365	0.38552	0.0317485
	Pg_S4363.9	Y	AT4G24000	828500	NP_567692.2	Q8VYR4	-0.512748	0.598848	4.403	4.271	4.442	1.934	1.564	1.32	1.42276	1.4223e-14
	Pg_S0472.1	Y	AT2G18700	816385	NP_179460.1	Q9ZV48	-0.582663	0.558409	1.617	1.527	1.572	1.007	1.1	1.026	0.591294	0.0246693
	Pg_S0939.5	Y	AT2G21170	816652	NP_179713.1	Q9SKP6	-0.552635	0.575432	74.867	75.192	69.902	95.607	93.952	95.179	-0.397304	0.00104546
	Pg_S0476.2	Y	AT3G21190	821672	NP_566677.1	Q9LU40	-0.546533	0.578954	78.822	71.141	77.671	42.987	51.053	48.438	0.654935	5.92075e-08
	Pg_S2061.18	Y	AT3G55440	824710	NP_191104.1	P48491	-0.51957	0.594776	6.03	4.311	5.274	2.174	0.807	1.006	1.94219	3.44763e-08
	Pg_S0426.34	N	AT5G28840	833002	NP_198236.1	Q93VR3	-0.553678	0.574832	53.42	55.434	58.76	40.733	33.594	31.801	0.634999	4.98283e-06
	Pg_S1632.2	N	AT5G28840	833002	NP_198236.1	Q93VR3	-0.553678	0.574832	111.768	116.106	125.171	93.548	85.636	87.348	0.383583	0.00215677
	Pg_S1713.1	N	AT5G28840	833002	NP_198236.1	Q93VR3	-0.553678	0.574832	69.37	76.729	73.348	55.183	46.512	51.444	0.495502	0.000167414
	Pg_S5076.10	N	AT4G33040	829441	NP_195030.1	Q8L9S3	-0.525862	0.591046	34.489	39.497	32.849	24.44	14.36	21.146	0.730511	0.0196821
	Pg_S6726.1	N	AT4G33040	829441	NP_195030.1	Q8L9S3	-0.525862	0.591046	76.999	92.187	50.726	44.257	34.644	35.61	0.881019	0.000358231
	Pg_S5183.4	N	AT2G21330	816672	NP_565508.1	Q9SJU4	-0.56801	0.566652	5.31	7.025	4.908	4.016	3.613	2.488	0.743448	0.00604457
	Pg_S8597.3	N	AT2G21330	816672	NP_565508.1	Q9SJU4	-0.56801	0.566652	4.31	3.962	4.68	2.529	2.059	2.935	0.754766	0.00268449
	Pg_S0938.1	N	AT2G33580	817923	NP_180916.1	O22808	-0.536266	0.584928	8.04	8.093	9.35	10.812	10.424	10.126	-0.31696	0.041278
	Pg_S3887.14	N	AT2G33580	817923	NP_180916.1	O22808	-0.536266	0.584928	0.982	0.938	0.704	0.435	0.626	0.091	1.12125	0.041472
	Pg_S5519.5	N	AT2G33580	817923	NP_180916.1	O22808	-0.536266	0.584928	1.187	0.928	1.371	0.618	0.454	0.335	1.28105	0.00196349
	Pg_S5025.5	N	AT5G51460	835220	NP_974922.1	O64896	-0.526348	0.590759	4.562	3.203	3.875	0.892	1.917	2.529	1.10842	0.00158082
	Pg_S2579.3	N	AT5G49720	835035	NP_199783.1	Q38890	-0.569211	0.565972	100.614	103.862	105.84	142.209	139.404	129.834	-0.426209	0.000250617
	Pg_S2658.10	N	AT4G26850	828792	NP_567759.1	Q8RWE8	-0.564132	0.568853	59.114	59.216	60.058	20.538	26.107	27.606	1.24339	6.12012e-22
	Pg_S1717.12	N	AT1G31420	840032	NP_174427.3	C0LGF4	-0.542206	0.581464	17.352	14.659	18.81	11.625	13.139	12.198	0.440806	0.00419711
	Pg_S4225.11	N	AT3G26650	822277	NP_566796.2	P25856	-0.549367	0.577315	5.6	7.245	6.343	3.65	2.301	3.921	0.939228	0.000166158
	Pg_S7216.2	N	AT3G26650	822277	NP_566796.2	P25856	-0.549367	0.577315	3.768	3.513	3.629	2.471	2.089	1.828	0.754606	0.00400523
	Pg_S1344.1	N	AT4G24000	828500	NP_567692.2	Q8VYR4	-0.512748	0.598848	7.021	5.239	5.411	2.757	2.957	4.621	0.751517	0.0337343
	Pg_S7138.4	N	AT4G24000	828500	NP_567692.2	Q8VYR4	-0.512748	0.598848	1.178	1.098	0.978	0.446	0.343	0.355	1.48912	1.56724e-05
	Pg_S7900.2	N	AT2G18700	816385	NP_179460.1	Q9ZV48	-0.582663	0.558409	1.917	2.355	2.349	1.453	1.736	1.391	0.49109	0.0451052
	Pg_S0015.13	N	AT2G21170	816652	NP_179713.1	Q9SKP6	-0.552635	0.575432	164.945	168.456	149.127	216.683	194.685	197.773	-0.363394	0.00553416
	Pg_S2196.2	N	AT3G21190	821672	NP_566677.1	Q9LU40	-0.546533	0.578954	54	59.545	59.775	40.538	48.55	45.858	0.338927	0.015476
	Pg_S4448.7	N	AT3G21190	821672	NP_566677.1	Q9LU40	-0.546533	0.578954	56.431	57.549	57.682	43.524	45.129	46.284	0.32505	0.00956576
	Pg_S0727.8	N	AT3G55440	824710	NP_191104.1	P48491	-0.51957	0.594776	184.569	198.693	168.238	293.64	240.318	243.824	-0.525385	0.000211816
	Pg_S5008.6	N	AT3G55440	824710	NP_191104.1	P48491	-0.51957	0.594776	67.762	67.888	63.449	94.085	77.714	87.46	-0.410915	0.00339719
Cell wall organization	Pg_S6001.10	Y	AT2G36870	818259	NP_181224.1	Q9SJL9	-0.561709	0.570234	4.216	3.612	4.15	1.133	1.07	0.995	1.8784	3.39754e-09
	Pg_S3777.4	Y	AT4G02290	828080	NP_192138.1	O81416	-0.543516	0.580703	6.217	7.484	7.44	1.968	1.806	1.513	1.96268	3.31686e-29
	Pg_S0431.77	Y	AT4G34980	829650	NP_567972.1	O49607	-0.568032	0.56664	5.357	5.029	5.658	1.751	3.693	1.635	1.14333	0.000845398
	Pg_S2920.26	Y	AT3G14310	820651	NP_188048.1	O49006	-0.562696	0.569671	82.215	87.925	88.94	57.895	57.774	51.444	0.612514	1.40785e-07
	Pg_S4620.1	Y	AT5G09760	830836	NP_196538.1	Q9LXD9	-0.514818	0.59761	14.145	10.927	10.794	2.563	3.401	4.439	1.70779	1.13146e-05
	Pg_S3882.7	Y	AT2G03090	814838	NP_178409.2	O80622	-0.531752	0.587575	6.46	8.522	6.955	15.801	19.244	19.42	-1.3539	6.68498e-13
	Pg_S2104.14	Y	AT5G03760	831734	NP_195996.1	Q9LZR3	-0.542663	0.581198	10.387	10.658	10.94	14.977	13.694	15.103	-0.470526	0.00025185
	Pg_S1746.25	Y	AT1G69530	843288	NP_849869.1	Q9C554	-0.547934	0.578143	4.787	3.772	5.393	31.488	24.381	26.154	-2.57254	6.42464e-43
	Pg_S3273.2	Y	AT1G21310	838728	NP_173553.1	Q9FS16	-0.499229	0.606999	348.943	430.177	490.393	228.972	275.618	206.67	0.809332	7.59077e-07
	Pg_S4969.2	Y	AT1G65680	842879	NP_564860.3	Q9SHY6	-0.484124	0.616237	56.805	69.165	48.944	17.769	9.345	13.234	2.08869	5.06642e-23
	Pg_S7717.9	Y	AT1G70370	843373	NP_177194.1	P92990	-0.563917	0.568976	32.983	39.118	37.474	24.691	21.454	20.293	0.702245	1.85066e-07
	Pg_S6583.7	Y	AT2G39700	818553	NP_181500.1	O48818	-0.545431	0.579592	10.088	10.877	8.902	40.927	33.05	40.617	-1.97034	6.57772e-36
	Pg_S0889.37	Y	AT1G64390	842747	NP_176621.1	Q42059	-0.547927	0.578147	32.469	33.739	35.819	17.38	20.102	19.562	0.819621	6.42748e-12
	Pg_S5287.4	Y	AT1G48100	841228	NP_175244.1	Q949Z1	-0.49455	0.609845	28.309	26.834	29.586	16.568	15.157	13.305	0.890653	7.16953e-12
	Pg_S5623.9	Y	AT1G70710	843408	NP_177228.1	Q9CAC1	-0.54425	0.580277	11.77	11.127	11.918	16.991	14.421	14.128	-0.409588	0.0131083
	Pg_S0124.10	Y	AT5G48930	834951	NP_199704.1	Q9FI78	-0.544167	0.580325	0.271	0.339	0.356	2.586	3.199	2.326	-3.08009	1.07819e-12
	Pg_S4624.2	Y	AT4G28250	828940	NP_567803.1	Q9M0I2	-0.538386	0.58369	26.42	29.418	27.904	16.957	14.633	13.834	0.854735	1.66173e-08
	Pg_S0760.2	N	AT2G36870	818259	NP_181224.1	Q9SJL9	-0.561709	0.570234	2.87	2.904	2.596	1.236	1.06	1.148	1.25353	8.38429e-05
	Pg_S3009.20	N	AT2G36870	818259	NP_181224.1	Q9SJL9	-0.561709	0.570234	35.05	36.184	34.613	57.026	44.049	46.681	-0.504749	0.00061992
	Pg_S3590.12	N	AT2G36870	818259	NP_181224.1	Q9SJL9	-0.561709	0.570234	51.214	52.021	46.705	68.284	59.429	59.884	-0.353657	0.0150461
	Pg_S0213.45	N	AT3G14310	820651	NP_188048.1	O49006	-0.562696	0.569671	93.322	104.231	107.586	86.19	79.279	71.737	0.342944	0.0142299
	Pg_S0878.4	N	AT3G14310	820651	NP_188048.1	O49006	-0.562696	0.569671	80.102	91.727	90.165	72.243	68.35	66.364	0.320154	0.0155534
	Pg_S2196.18	N	AT3G14310	820651	NP_188048.1	O49006	-0.562696	0.569671	20.287	22.173	22.74	16.568	15.511	14.9	0.4487	0.00184242
	Pg_S0411.9	N	AT5G09760	830836	NP_196538.1	Q9LXD9	-0.514818	0.59761	4.142	4.331	4.643	6.282	6.408	6.185	-0.548468	0.00137499
	Pg_S0563.11	N	AT5G03760	831734	NP_195996.1	Q9LZR3	-0.542663	0.581198	1.814	1.467	2.084	0.687	0.918	1.178	0.91236	0.00746571
	Pg_S4006.1	N	AT5G03760	831734	NP_195996.1	Q9LZR3	-0.542663	0.581198	0.813	0.589	0.494	0.24	0.111	0.152	2.01575	0.000771906
	Pg_S0439.76	N	AT1G69530	843288	NP_849869.1	Q9C554	-0.547934	0.578143	8.966	8.093	7.449	3.707	4.551	5.139	0.855166	0.000804481
	Pg_S4409.12	N	AT1G69530	843288	NP_849869.1	Q9C554	-0.547934	0.578143	3.59	3.712	4.095	1.728	2.26	1.94	0.89625	0.00154643
	Pg_S4706.5	N	AT1G69530	843288	NP_849869.1	Q9C554	-0.547934	0.578143	343.493	378.007	299.734	282.073	217.047	227.116	0.460898	0.00479844
	Pg_S4039.1	N	AT1G65680	842879	NP_564860.3	Q9SHY6	-0.484124	0.616237	8.919	20.567	9.469	3.696	2.785	2.783	1.99737	4.09131e-05
	Pg_S7147.5	N	AT1G65680	842879	NP_564860.3	Q9SHY6	-0.484124	0.616237	111.936	138.24	119.568	75.641	56.169	52.186	0.979942	2.85541e-09
	Pg_S8321.2	N	AT1G70370	843373	NP_177194.1	P92990	-0.563917	0.568976	2.253	3.323	2.596	1.259	1.887	1.635	0.732985	0.012619
	Pg_S8528.1	N	AT1G70370	843373	NP_177194.1	P92990	-0.563917	0.568976	67.051	71.221	74.554	54.36	45.593	42.963	0.554958	3.82664e-05
	Pg_S0605.6	N	AT2G39700	818553	NP_181500.1	O48818	-0.545431	0.579592	30.908	33.17	36.596	51.019	43.252	43.603	-0.479766	0.000972125
	Pg_S0898.3	N	AT2G39700	818553	NP_181500.1	O48818	-0.545431	0.579592	57.356	51.193	49.776	46.007	33.958	34.939	0.432385	0.0120464
	Pg_S2115.3	N	AT2G39700	818553	NP_181500.1	O48818	-0.545431	0.579592	85.029	97.416	83.429	69.897	61.669	59.052	0.451	0.00192459
	Pg_S3698.4	N	AT1G64390	842747	NP_176621.1	Q42059	-0.547927	0.578147	48.69	48.109	48.268	28.845	27.57	29.698	0.733357	2.98884e-11
	Pg_S3783.16	N	AT1G64390	842747	NP_176621.1	Q42059	-0.547927	0.578147	45.885	49.576	48.442	27.38	30.486	26.042	0.758539	1.20439e-10
	Pg_S4468.25	N	AT1G64390	842747	NP_176621.1	Q42059	-0.547927	0.578147	34.068	38.21	36.56	19.783	21.858	18.343	0.838772	8.28613e-12
	Pg_S1671.47	N	AT1G70710	843408	NP_177228.1	Q9CAC1	-0.54425	0.580277	6.245	7.434	7.294	5.343	4.743	4.967	0.448093	0.0372421
	Pg_S1425.3	N	AT5G48930	834951	NP_199704.1	Q9FI78	-0.544167	0.580325	26.448	31.813	24.394	48.616	36.723	43.583	-0.719437	0.00247167
	Pg_S2096.11	N	AT5G48930	834951	NP_199704.1	Q9FI78	-0.544167	0.580325	2.085	1.826	2.303	3.478	4.43	3.291	-0.869113	0.000631582
	Pg_S2420.2	N	AT5G48930	834951	NP_199704.1	Q9FI78	-0.544167	0.580325	139.254	159.236	161.575	242.45	211.204	194.056	-0.51554	0.000200074
	Pg_S3533.3	N	AT5G48930	834951	NP_199704.1	Q9FI78	-0.544167	0.580325	20.802	25.556	22.63	35.458	30.991	24.326	-0.419858	0.025008
	Pg_S3554.24	N	AT4G28250	828940	NP_567803.1	Q9M0I2	-0.538386	0.58369	119.013	127.213	116.36	85.481	70.368	74.307	0.626344	1.75057e-06

## Sheet: SupplementaryTable5 
Supplementary Table S5. Summary of starch related genes
Term	Gene ID	TAIR10 ID	Expression value (TPM)						Differential expression (KNO3/Con)
			Con_1	Con_4	Con_5	KNO3_2	KNO3_3	KNO3_5	Log2 Fold-change	q-value
Starch biosynthesis	Pg_S0988.19	AT3G16000	27.767	26.425	30.865	38.238	42.283	38.779	0.488092	4.36933e-05
	Pg_S2241.31	AT5G51830	25.635	27.931	23.234	16.831	16.994	16.312	-0.615231	4.52436e-05
	Pg_S1059.20	AT3G01180	17.67	19.409	17.156	13.719	10.758	9.629	-0.669199	4.82205e-05
	Pg_S4661.3	AT1G03310	32.048	33.14	34.887	25.115	25.531	24.884	-0.40596	0.00120296
	Pg_S8433.2	AT1G10670	38.668	37.342	35.673	26.865	29.063	26.59	-0.436629	0.00134511
	Pg_S2768.18	AT5G48300	405.86	380.921	417.008	512.086	511.436	510.46	0.349699	0.00136231
	Pg_S0232.28	AT1G10670	16.323	14.939	15.967	10.309	12.301	10.512	-0.511883	0.00214552
	Pg_S3232.1	AT1G32900	3.515	3.493	4.131	2.449	2.422	2.123	-0.67143	0.00305482
	Pg_S2951.10	AT5G39790	7.657	7.824	5.895	10.057	9.769	10.594	0.509028	0.00895633
	Pg_S5155.1	AT5G51830	54.402	52.58	49.575	37.369	40.396	42.912	-0.375537	0.00985352
	Pg_S1214.9	AT1G27680	49.709	43.309	45.928	34.84	36.915	37.011	-0.353297	0.0108548
	Pg_S0701.53	AT4G18240	33.283	29.608	33.955	20.023	26.43	26.184	-0.414988	0.0115665
	Pg_S2588.10	AT4G39210	48.765	38.389	47.299	23.284	35.845	36.118	-0.497356	0.0164674
	Pg_S1418.4	AT5G51830	10.948	8.602	9.816	3.844	5.793	8.329	-0.708878	0.01845
	Pg_S1495.1	AT3G59480	740.892	760.704	781.426	665.485	566.747	580.298	-0.33294	0.022477
	Pg_S0341.2	AT4G18240	1.234	0.689	0.813	1.43	2.038	2.194	1.04924	0.0238215
	Pg_S0156.1	AT4G18240	3.282	2.854	2.733	3.41	5.096	5.028	0.609745	0.0302383
	Pg_S0635.5	AT4G10260	7.498	8.632	8.18	10.046	12.362	9.7	0.401383	0.0388264
	Pg_S1259.3	AT3G59480	593.158	634.528	606.314	551.869	457.123	458.366	-0.321773	0.04044
Starch degradation	Pg_S0070.13	AT3G52180	7.068	7.225	6.535	5.011	4.642	5.292	-0.478861	0.0225693
	Pg_S3445.1	AT3G52180	13.425	13.641	12.906	10.023	9.214	10.106	-0.445973	0.00669875
	Pg_S0414.2	AT4G15210	4.347	3.513	3.199	4.577	3.774	5.129	0.2856
	Pg_S4484.10	AT4G15210	472.921	541.583	522.702	786.527	713.87	696.603	0.515224	1.44948e-05
	Pg_S1798.6	AT4G15210	3005.89	3479.66	3384.98	5212.07	4724.91	4201.49	0.518426	7.37974e-05
	Pg_S5697.6	AT3G01510	18.679	16.326	19.514	21.11	21.656	20.507	0.214831
	Pg_S3161.6	AT5G26570	2.412	2.126	2.641	2.426	2.947	2.905	0.205499
	Pg_S2462.1	AT5G64860	125.941	125.966	129.43	146.946	150.534	142.012	0.20477
	Pg_S5461.5	AT5G64860	50.223	47.79	53.304	53.479	59.984	58.3	0.182845
	Pg_S3852.1	AT5G55700	4.721	4.97	4.963	5.561	6.156	5.769	0.254906
	Pg_S0893.2	AT5G04360	10.63	9.969	11.352	11.716	13.381	12.452	0.232913
	Pg_S4373.2	AT1G10760	1.281	0.788	0.667	1.281	2.856	2.326	1.24014
	Pg_S0297.27	AT1G10760	72.455	67.997	78.859	70.126	98.674	89.908	0.238346
	Pg_S3346.16	AT1G69830	15.024	14.16	14.505	14.828	17.711	15.834	0.146932

## Sheet: Supplemetary Table6
Supplemetary Table 6. qRT-PCR primers
GO term	Gene ID	Sequences
Nitrate assimilation	Pg_S3498.8	F	GAA ACT TTG GCT CGG GCT TG
		R	ACT CCC CTG ATG CAT ACC CT
	Pg_S1135.6	F	TGG ATA CGC TTC CGA TGT CG
		R	GCC AAA AGT TGC TCC ACA GG
	Pg_S1885.19	F	GGG CCT ATG CTT TCA ATG CG
		R	TGT AGA AGA AGG CGG CCA AG
Auxin-activated signaling pathway	Pg_S4258.6	F	ACT CGA GTC TTG CGG TTC AA
		R	TTC CTT CCA AGG GAT GTC GC
	Pg_S0724.50	F	AAT GCA CAA GTT GTT GGG GC
		R	GAG CAG TTC TGT CGG ACA CA
	Pg_S2763.12	F	TGT TCG TGG CGG TGT ATC AA
		R	TCT GTT GTT CCC ATG GTC CG
	Pg_S0260.5	F	CGA CTG CTT TCG AGC ACA TG
		R	CCG ACC TTA AAC CCT GTC CC
Brassinosteroid homeostasis	Pg_S5185.6	F	TGG GGA GCC TTA CTC TTC CA
		R	GTT CGA GGC CCC ATA CCA AA
	Pg_S2225.13	F	AGT GAG CAG GTG ATG AAG GC
		R	TCT TTC GTG CCT TGA GTG CT
	Pg_S5802.7	F	GCT GGG AGG TTG TAA GGT CC
		R	GAA TGC AAC AGG GTG CTT GG
Jasmonic acid mediated signaling pathway	Pg_S4055.6	F	TAG AGG GGT ACG TAG ACG G
		R	TAA GAA TCG CCA TCG CTC CC
	Pg_S2262.3	F	ATT GAG ACT TGC GCT TCG GA
		R	TCT CAA ATG TCC CGA GCC AC
	Pg_S3048.22	F	GGG AAA TTT GCG GCG GAA AT
		R	TAA GAA TCG CCA TCG CTC CC
	Pg_S8361.2	F	AAA ACA CTT GAA AGT TAG GCC AGA A
		R	TTA GCT AGT GGG AAT TTG AGA TTG G
Ethylene biosynthetic process	Pg_S0792.7	F	ATG TGT GCG ATT TGC TTC GG
		R	CTG AGA AGC CGA CCA CCT TT
	Pg_S3864.2	F	ATG CCG GTG GGA TCA TTC TC
		R	TTT GTC TGC CAT GAC ACG GT
	Pg_S9628.1	F	ATG TGT GCG ATT TGC TTC GG
		R	CTG AGA AGC CGA CCA CCT TT
	Pg_S4369.5	F	TTT GAA TGG CAA TGC TGG GC
		R	AGC AGA CCC TAA ACC AAC CG
Carbohydrate biosynthetic process	Pg_S4363.9	F	GTT ATC GGC TGC ATT GCG AG
		R	AGT CAG CAA ATC GTG GAG GG
	Pg_S1035.9	F	CCC TCA GAG ATG GAT TCC GC
		R	ACG AGG TGG CAA AGA GAC TG
	Pg_S2290.6	F	TGT TGC TGC TGT TGT GCA TC
		R	CTG GGG CAT GAG GGA TGT TT
	Pg_S1344.1	F	GTA GGG GGA TGG TTT GGC TT
		R	TGC CAT TGC TAC CGG AAA GA
Starch synthesis genes	Pg_S1059.20	F	GTTGCCTGCCTTTCTTTCGG
		R	GCACATTCTGCAGCAACCAA
	Pg_S1214.9	F	TGGGGATGGTTTTGTCGAGG
		R	GCTCGACTATCGTCCATGGG
	Pg_S1259.3	F	CGTAGAGCCGTGCAGATCAT
		R	TGCAGCCTTTCTCTCCAAGG
	Pg_S2588.10	F	TGGGTGTTTGAGGATGCGAA
		R	GTCCCCCACAGGTACACAAG
	Pg_S2768.18	F	ATGAAAAACGTGCCACTGCC
		R	TGGCTCTCTCGTCATCCAGA
	Pg_S3232.1	F	GGCATTGAGAAGGGTGTGGA
		R	GGCAACCCAACTTCTGCTTG
	Pg_S4661.3	F	TTACTCTACCCCCACCTCCG
		R	ACTGGTTCAGGCATCTGCTC
	Pg_S5155.1	F	GGTCTACTCAGCTTGCTGCA
		R	AGGATCGTCACCTCCGGTTA
	Pg_S0988.19	F	AGCTCCCGTTAACCATGTGG
		R	CTGGGCAGCAACCTTTTTCC
	Pg_S2951.10	F	GCAGTGCTGAGCTAAGGTCA
		R	CGTCCTCCTTTGCATGCAAC
	Pg_S2241.31	F	TACCAGTGGAGGGAGACAGG
		R	AACATTAGCAGGAGCACCCC
	Pg_S8433.2	F	ATTCCAACAGGGGCGTTCTT
		R	AGCAGCAGTGTCATCAAGCT
Starch degradtion genes	Pg_S1798.6	F	CTGAGCCATGGCGATCAGAT
		R	CAGGTTGTTCGGAGTCCCTC
	Pg_S4484.10	F	AGCTTATCACAGCAGGCGTT
		R	CACACCAAGCGTGAGGTACT
	Pg_S3445.1	F	GGACCGATGAACTGCCTTCA
		R	GCCAGTTGTTGCCTTCACAG
	Pg_S0635.5	F	GGCTTTCGTGACCCTGAAGA
		R	CCCCTTTGCATGGCTCAGTA
	Pg_S1242.15	F	AACCGGTACTGGACGAGAGA
		R	ACAACATCTCCCAAGGCCAG
Internal control (Actin)	Pg_S0354.5	F	TGG CAT CAC TTT CTA CAA CG
		R	TTT GTG TCA TCT TCT CCC TGT T
